# Supplementary material for: Identification of Key Modules and Hub Genes Involved in Regulating the Color of Chicken Breast Meat Using WGCNA
Source: Animals (Basel). 2023 Jul 19;13(14):2356. doi: 10.3390/ani13142356 (PMC10376702; doi:10.3390/ani13142356)
Supplement: Supplementary file 1 [file animals-13-02356-s001.zip]

Archive with 2 entries (2 files):
- Supplementary-Figure.pdf
- Supplementary-Table.xlsx
