# Supplementary material for: Identification of Key Modules and Hub Genes Involved in Regulating the Color of Chicken Breast Meat Using WGCNA
Source: Animals (Basel). 2023 Jul 19;13(14):2356. doi: 10.3390/ani13142356 (PMC10376702; doi:10.3390/ani13142356)
Supplement: Supplementary file 1 [file animals-13-02356-s001.zip › Supplementary-Table.xlsx]

## Sheet: Table S1
Table S1:qPCR primers for the six hub genes.
Gene Name	Sequence of primer(5’-3’)	Product scize (bp)
ATP5L	TGGTCAGGAGCTTTCAGTCC	170
	CGCTGTGTTACTGAGGTCGA
UQCR10	ACGAGGCAAGTGAAGAGTGA	202
	AGTACAGCAGCAGAACTCGT
COX7C	GAAGGTCGTGCAGGGTAGAG	197
	GGCAGCAAATCCACTTCCAA
CAV3	ACCTTCACCGTCAGCAAGTA	246
	AACCCTGACGTTACTGCAGA
RBP4A	CGTGTGAGCAGCTTCAAAGT	203
	TCAGCACAGACATCCCAGTT
APOH	CATCATGCACGGCGAAACTA	177
	TCTTCGCACGGTTTCATGTC
GAPDH	CTACACACGGACACTTCAAG	244
	ACAAACATGGGGGCATCAG

## Sheet: Table S2
Table S2: Summary of RNA-seq data.
Sample ID	Obtained Reads	OBtained Base(bp)	Q20(%)	Q30(%)	GC(%)
T01	19782100	5905567802	98.04	94.41	48.35
T02	23840259	7131208736	97.36	92.75	48.31
T03	24932030	7455643004	97.76	93.85	49.31
T04	27508474	8221256254	97.68	93.75	49.02
T05	22378894	6685088132	97.55	93.37	48.85
T06	27522043	8200374676	97.7	93.83	49.06
T07	22676648	6789175820	97.85	94.01	48.26
T08	20904521	6245592412	97.38	92.94	49.2
T09	22836454	6828240402	97.52	93.7	53.45
T10	20544547	6148938438	97.28	93.15	53.86
T11	19714200	5896146578	97.63	93.86	54.06
T12	20427523	6092881048	97.08	93.24	54.65
T13	23362880	6985220706	97.28	93.15	54.48
T14	26065013	7794959618	97.35	93.24	54.04
T15	20299864	6068591494	97.31	93.18	53
T16	28615420	8554117750	97.29	93.18	53.29

## Sheet: Table S3
Table S3: Statistical table of module gene numbers.
Module Color	Gene Numbers	Module Color	Gene Numbers
lightcyan	95	greenyellow	124
brown	11874	grey	15
orange	155	royalblue	64
green	620	grey60	81
pink	221	tan	112
blue	2725	darkorange	45
black	1021	midnightblue	96
lightyellow	69	darkgrey	48
yellow	635	darkturquoise	51
paleturquoise	33	skyblue	38
purple	127	darkgreen	57
darkred	62	white	39
cyan	104	lightgreen	78
saddlebrown	37	steelblue	33
magenta	162

## Sheet: Table S4
Table S4: Functional enrichment analysis of the protein-coding genes in the blue module.
Category	Term description	Term ID	Gnens	adjusted_p_value
GO:MF	structural constituent of ribosome	GO:0003735	ENSGALG00000000150,ENSGALG00000000474,ENSGALG00000000719,ENSGALG00000001465,ENSGALG00000001634,ENSGALG00000001658,ENSGALG00000002157,ENSGALG00000002379,ENSGALG00000002605,ENSGALG00000002644,ENSGALG00000002837,ENSGALG00000002868,ENSGALG00000003197,ENSGALG00000003919,ENSGALG00000003966,ENSGALG00000004588,ENSGALG00000004818,ENSGALG00000004831,ENSGALG00000004871,ENSGALG00000004952,ENSGALG00000005338,…	2.21e-68
GO:MF	structural molecule activity	GO:0005198	ENSGALG00000000150,ENSGALG00000000474,ENSGALG00000000719,ENSGALG00000001465,ENSGALG00000001602,ENSGALG00000001634,ENSGALG00000001658,ENSGALG00000002157,ENSGALG00000002379,ENSGALG00000002546,ENSGALG00000002605,ENSGALG00000002644,ENSGALG00000002837,ENSGALG00000002868,ENSGALG00000003197,ENSGALG00000003688,ENSGALG00000003690,ENSGALG00000003919,ENSGALG00000003966,ENSGALG00000004044,ENSGALG00000004588,…	2.7e-11
GO:MF	RNA binding	GO:0003723	ENSGALG00000000137,ENSGALG00000000150,ENSGALG00000000581,ENSGALG00000000650,ENSGALG00000000719,ENSGALG00000001658,ENSGALG00000001954,ENSGALG00000002278,ENSGALG00000002426,ENSGALG00000002504,ENSGALG00000002569,ENSGALG00000002644,ENSGALG00000002868,ENSGALG00000003067,ENSGALG00000003337,ENSGALG00000003484,ENSGALG00000003795,ENSGALG00000003824,ENSGALG00000003882,ENSGALG00000004123,ENSGALG00000004394,…	6.92e-08
GO:MF	electron transfer activity	GO:0009055	ENSGALG00000000629,ENSGALG00000001096,ENSGALG00000004302,ENSGALG00000005704,ENSGALG00000005749,ENSGALG00000007863,ENSGALG00000008084,ENSGALG00000008821,ENSGALG00000009703,ENSGALG00000011325,ENSGALG00000014121,ENSGALG00000017380,ENSGALG00000025819,ENSGALG00000027564,ENSGALG00000027688,ENSGALG00000027963,ENSGALG00000028302,ENSGALG00000029172,ENSGALG00000030436,ENSGALG00000033446,ENSGALG00000035996,…	6.47e-06
GO:MF	NADH dehydrogenase activity	GO:0003954	ENSGALG00000000629,ENSGALG00000004302,ENSGALG00000005704,ENSGALG00000008084,ENSGALG00000008821,ENSGALG00000009703,ENSGALG00000011325,ENSGALG00000027564,ENSGALG00000027688,ENSGALG00000028537,ENSGALG00000029172,ENSGALG00000030436,ENSGALG00000036625,ENSGALG00000038714,ENSGALG00000040173	1.84e-05
GO:MF	NADH dehydrogenase (ubiquinone) activity	GO:0008137	ENSGALG00000000629,ENSGALG00000004302,ENSGALG00000005704,ENSGALG00000008084,ENSGALG00000008821,ENSGALG00000009703,ENSGALG00000011325,ENSGALG00000027564,ENSGALG00000027688,ENSGALG00000029172,ENSGALG00000030436,ENSGALG00000036625,ENSGALG00000038714,ENSGALG00000040173	2.67e-05
GO:MF	NADH dehydrogenase (quinone) activity	GO:0050136	ENSGALG00000000629,ENSGALG00000004302,ENSGALG00000005704,ENSGALG00000008084,ENSGALG00000008821,ENSGALG00000009703,ENSGALG00000011325,ENSGALG00000027564,ENSGALG00000027688,ENSGALG00000029172,ENSGALG00000030436,ENSGALG00000036625,ENSGALG00000038714,ENSGALG00000040173	2.67e-05
GO:MF	transcription coregulator activity	GO:0003712	ENSGALG00000001644,ENSGALG00000001654,ENSGALG00000001753,ENSGALG00000002066,ENSGALG00000002222,ENSGALG00000002836,ENSGALG00000003144,ENSGALG00000003204,ENSGALG00000003369,ENSGALG00000003870,ENSGALG00000004225,ENSGALG00000004570,ENSGALG00000004689,ENSGALG00000004705,ENSGALG00000004850,ENSGALG00000004943,ENSGALG00000005084,ENSGALG00000005377,ENSGALG00000006138,ENSGALG00000006312,ENSGALG00000006357,…	4.09e-05
GO:MF	NAD(P)H dehydrogenase (quinone) activity	GO:0003955	ENSGALG00000000629,ENSGALG00000004302,ENSGALG00000005704,ENSGALG00000008084,ENSGALG00000008821,ENSGALG00000009703,ENSGALG00000011325,ENSGALG00000027564,ENSGALG00000027688,ENSGALG00000029172,ENSGALG00000030436,ENSGALG00000036625,ENSGALG00000038714,ENSGALG00000040173	4.62e-05
GO:MF	ubiquitin-protein transferase inhibitor activity	GO:0055105	ENSGALG00000001634,ENSGALG00000005922,ENSGALG00000005959,ENSGALG00000014432,ENSGALG00000014833,ENSGALG00000015195,ENSGALG00000016392,ENSGALG00000030378	0.000190821
GO:MF	oxidoreductase activity, acting on NAD(P)H, quinone or similar compound as acceptor	GO:0016655	ENSGALG00000000629,ENSGALG00000004302,ENSGALG00000005704,ENSGALG00000008084,ENSGALG00000008821,ENSGALG00000009703,ENSGALG00000011325,ENSGALG00000027564,ENSGALG00000027688,ENSGALG00000029172,ENSGALG00000030436,ENSGALG00000036625,ENSGALG00000038714,ENSGALG00000040173	0.000930592
GO:MF	ubiquitin ligase inhibitor activity	GO:1990948	ENSGALG00000001634,ENSGALG00000005922,ENSGALG00000014432,ENSGALG00000014833,ENSGALG00000015195,ENSGALG00000016392,ENSGALG00000030378	0.000941348
GO:MF	oxidoreductase activity, acting on NAD(P)H	GO:0016651	ENSGALG00000000629,ENSGALG00000004003,ENSGALG00000004302,ENSGALG00000005704,ENSGALG00000008063,ENSGALG00000008084,ENSGALG00000008821,ENSGALG00000008920,ENSGALG00000009703,ENSGALG00000011325,ENSGALG00000014869,ENSGALG00000027564,ENSGALG00000027688,ENSGALG00000028026,ENSGALG00000028537,ENSGALG00000029172,ENSGALG00000030436,ENSGALG00000036625,ENSGALG00000038714,ENSGALG00000040173,ENSGALG00000041418	0.000941348
GO:MF	proton-transporting ATP synthase activity, rotational mechanism	GO:0046933	ENSGALG00000006753,ENSGALG00000007926,ENSGALG00000014800,ENSGALG00000015372,ENSGALG00000015751,ENSGALG00000032875,ENSGALG00000033001,ENSGALG00000041812,ENSGALG00000051266	0.000998739
GO:MF	proton transmembrane transporter activity	GO:0015078	ENSGALG00000001330,ENSGALG00000001452,ENSGALG00000005749,ENSGALG00000006753,ENSGALG00000006899,ENSGALG00000007863,ENSGALG00000007926,ENSGALG00000008063,ENSGALG00000009286,ENSGALG00000014121,ENSGALG00000014800,ENSGALG00000015372,ENSGALG00000015751,ENSGALG00000020754,ENSGALG00000027963,ENSGALG00000030086,ENSGALG00000032465,ENSGALG00000032875,ENSGALG00000033001,ENSGALG00000033446,ENSGALG00000034971,…	0.000998739
GO:MF	ubiquitin-protein transferase regulator activity	GO:0055106	ENSGALG00000001634,ENSGALG00000002085,ENSGALG00000005922,ENSGALG00000005959,ENSGALG00000010103,ENSGALG00000014432,ENSGALG00000014833,ENSGALG00000015195,ENSGALG00000016392,ENSGALG00000030378	0.00437801
GO:MF	proton channel activity	GO:0015252	ENSGALG00000006753,ENSGALG00000007926,ENSGALG00000008063,ENSGALG00000014800,ENSGALG00000015372,ENSGALG00000015751,ENSGALG00000032875,ENSGALG00000033001,ENSGALG00000041812,ENSGALG00000051266	0.00760728
GO:MF	glycolipid binding	GO:0051861	ENSGALG00000001219,ENSGALG00000002362,ENSGALG00000004769,ENSGALG00000007732,ENSGALG00000007981,ENSGALG00000011185,ENSGALG00000014615	0.0370299
GO:MF	rRNA binding	GO:0019843	ENSGALG00000000150,ENSGALG00000004588,ENSGALG00000004831,ENSGALG00000005922,ENSGALG00000006096,ENSGALG00000008806,ENSGALG00000015002,ENSGALG00000017330,ENSGALG00000029419,ENSGALG00000030378,ENSGALG00000030890,ENSGALG00000040238	0.0370299
GO:MF	transcription coactivator activity	GO:0003713	ENSGALG00000001644,ENSGALG00000002066,ENSGALG00000003144,ENSGALG00000003369,ENSGALG00000004570,ENSGALG00000004689,ENSGALG00000004705,ENSGALG00000004850,ENSGALG00000004943,ENSGALG00000005084,ENSGALG00000005377,ENSGALG00000006138,ENSGALG00000006357,ENSGALG00000010048,ENSGALG00000010370,ENSGALG00000010501,ENSGALG00000010869,ENSGALG00000011992,ENSGALG00000013818,ENSGALG00000014819,ENSGALG00000015547,…	0.0370299
GO:MF	translation regulator activity, nucleic acid binding	GO:0090079	ENSGALG00000003337,ENSGALG00000003795,ENSGALG00000005326,ENSGALG00000007780,ENSGALG00000007822,ENSGALG00000008187,ENSGALG00000011243,ENSGALG00000012529,ENSGALG00000014700,ENSGALG00000016764,ENSGALG00000017097,ENSGALG00000029343,ENSGALG00000029390,ENSGALG00000033575,ENSGALG00000034475,ENSGALG00000037067,ENSGALG00000040098,ENSGALG00000040522,ENSGALG00000052612	0.0452854
GO:MF	signaling receptor complex adaptor activity	GO:0030159	ENSGALG00000004610,ENSGALG00000004821,ENSGALG00000004856,ENSGALG00000008026,ENSGALG00000009966,ENSGALG00000013100,ENSGALG00000038834,ENSGALG00000054619	0.0494352
GO:BP	translation	GO:0006412	ENSGALG00000000122,ENSGALG00000000150,ENSGALG00000000474,ENSGALG00000000719,ENSGALG00000000891,ENSGALG00000000907,ENSGALG00000001465,ENSGALG00000001634,ENSGALG00000001658,ENSGALG00000002157,ENSGALG00000002278,ENSGALG00000002379,ENSGALG00000002426,ENSGALG00000002605,ENSGALG00000002644,ENSGALG00000002837,ENSGALG00000002868,ENSGALG00000002881,ENSGALG00000003067,ENSGALG00000003082,ENSGALG00000003337,…	4.92e-34
GO:BP	peptide biosynthetic process	GO:0043043	ENSGALG00000000122,ENSGALG00000000150,ENSGALG00000000474,ENSGALG00000000719,ENSGALG00000000891,ENSGALG00000000907,ENSGALG00000001465,ENSGALG00000001634,ENSGALG00000001658,ENSGALG00000002157,ENSGALG00000002278,ENSGALG00000002379,ENSGALG00000002426,ENSGALG00000002605,ENSGALG00000002644,ENSGALG00000002837,ENSGALG00000002868,ENSGALG00000002881,ENSGALG00000003067,ENSGALG00000003082,ENSGALG00000003337,…	9.79e-32
GO:BP	peptide metabolic process	GO:0006518	ENSGALG00000000122,ENSGALG00000000150,ENSGALG00000000474,ENSGALG00000000719,ENSGALG00000000891,ENSGALG00000000907,ENSGALG00000001465,ENSGALG00000001634,ENSGALG00000001655,ENSGALG00000001658,ENSGALG00000002157,ENSGALG00000002278,ENSGALG00000002379,ENSGALG00000002426,ENSGALG00000002605,ENSGALG00000002644,ENSGALG00000002837,ENSGALG00000002868,ENSGALG00000002881,ENSGALG00000003067,ENSGALG00000003082,…	2.92e-27
GO:BP	amide biosynthetic process	GO:0043604	ENSGALG00000000122,ENSGALG00000000150,ENSGALG00000000474,ENSGALG00000000719,ENSGALG00000000891,ENSGALG00000000907,ENSGALG00000001465,ENSGALG00000001634,ENSGALG00000001658,ENSGALG00000002157,ENSGALG00000002278,ENSGALG00000002379,ENSGALG00000002426,ENSGALG00000002605,ENSGALG00000002644,ENSGALG00000002837,ENSGALG00000002868,ENSGALG00000002881,ENSGALG00000003067,ENSGALG00000003082,ENSGALG00000003337,…	3.54e-25
GO:BP	cellular amide metabolic process	GO:0043603	ENSGALG00000000122,ENSGALG00000000150,ENSGALG00000000474,ENSGALG00000000719,ENSGALG00000000891,ENSGALG00000000907,ENSGALG00000001465,ENSGALG00000001634,ENSGALG00000001655,ENSGALG00000001658,ENSGALG00000002157,ENSGALG00000002278,ENSGALG00000002379,ENSGALG00000002426,ENSGALG00000002605,ENSGALG00000002644,ENSGALG00000002837,ENSGALG00000002868,ENSGALG00000002881,ENSGALG00000003067,ENSGALG00000003082,…	3.6e-19
GO:BP	organonitrogen compound biosynthetic process	GO:1901566	ENSGALG00000000122,ENSGALG00000000150,ENSGALG00000000474,ENSGALG00000000719,ENSGALG00000000891,ENSGALG00000000907,ENSGALG00000001219,ENSGALG00000001330,ENSGALG00000001452,ENSGALG00000001465,ENSGALG00000001634,ENSGALG00000001658,ENSGALG00000001740,ENSGALG00000001895,ENSGALG00000002064,ENSGALG00000002157,ENSGALG00000002278,ENSGALG00000002379,ENSGALG00000002426,ENSGALG00000002605,ENSGALG00000002644,…	1.13e-15
GO:BP	gene expression	GO:0010467	ENSGALG00000000091,ENSGALG00000000122,ENSGALG00000000137,ENSGALG00000000150,ENSGALG00000000247,ENSGALG00000000284,ENSGALG00000000396,ENSGALG00000000419,ENSGALG00000000474,ENSGALG00000000542,ENSGALG00000000669,ENSGALG00000000693,ENSGALG00000000719,ENSGALG00000000740,ENSGALG00000000769,ENSGALG00000000817,ENSGALG00000000830,ENSGALG00000000881,ENSGALG00000000891,ENSGALG00000000907,ENSGALG00000000944,…	2.87e-15
GO:BP	ribonucleoprotein complex biogenesis	GO:0022613	ENSGALG00000000137,ENSGALG00000000247,ENSGALG00000000650,ENSGALG00000000693,ENSGALG00000000891,ENSGALG00000001465,ENSGALG00000001654,ENSGALG00000002157,ENSGALG00000002426,ENSGALG00000002569,ENSGALG00000002868,ENSGALG00000003197,ENSGALG00000003634,ENSGALG00000003795,ENSGALG00000003799,ENSGALG00000003878,ENSGALG00000004588,ENSGALG00000004818,ENSGALG00000004871,ENSGALG00000005552,ENSGALG00000005922,…	4.91e-14
GO:BP	cellular protein metabolic process	GO:0044267	ENSGALG00000000122,ENSGALG00000000150,ENSGALG00000000220,ENSGALG00000000276,ENSGALG00000000419,ENSGALG00000000474,ENSGALG00000000584,ENSGALG00000000719,ENSGALG00000000845,ENSGALG00000000871,ENSGALG00000000891,ENSGALG00000000905,ENSGALG00000000907,ENSGALG00000001042,ENSGALG00000001103,ENSGALG00000001169,ENSGALG00000001219,ENSGALG00000001270,ENSGALG00000001382,ENSGALG00000001465,ENSGALG00000001473,…	1.01e-13
GO:BP	cellular metabolic process	GO:0044237	ENSGALG00000000091,ENSGALG00000000122,ENSGALG00000000137,ENSGALG00000000150,ENSGALG00000000220,ENSGALG00000000247,ENSGALG00000000276,ENSGALG00000000284,ENSGALG00000000396,ENSGALG00000000419,ENSGALG00000000474,ENSGALG00000000542,ENSGALG00000000584,ENSGALG00000000629,ENSGALG00000000632,ENSGALG00000000667,ENSGALG00000000669,ENSGALG00000000693,ENSGALG00000000719,ENSGALG00000000769,ENSGALG00000000784,…	4.27e-13
GO:BP	cellular nitrogen compound metabolic process	GO:0034641	ENSGALG00000000091,ENSGALG00000000122,ENSGALG00000000137,ENSGALG00000000150,ENSGALG00000000247,ENSGALG00000000284,ENSGALG00000000396,ENSGALG00000000419,ENSGALG00000000474,ENSGALG00000000542,ENSGALG00000000632,ENSGALG00000000669,ENSGALG00000000693,ENSGALG00000000719,ENSGALG00000000769,ENSGALG00000000817,ENSGALG00000000830,ENSGALG00000000845,ENSGALG00000000881,ENSGALG00000000891,ENSGALG00000000907,…	8.18e-12
GO:BP	ribosome biogenesis	GO:0042254	ENSGALG00000000247,ENSGALG00000000650,ENSGALG00000000693,ENSGALG00000000891,ENSGALG00000001465,ENSGALG00000001654,ENSGALG00000002157,ENSGALG00000002426,ENSGALG00000002569,ENSGALG00000002868,ENSGALG00000003197,ENSGALG00000003634,ENSGALG00000003878,ENSGALG00000004588,ENSGALG00000004818,ENSGALG00000004871,ENSGALG00000005922,ENSGALG00000006434,ENSGALG00000007513,ENSGALG00000007611,ENSGALG00000007778,…	6.37e-11
GO:BP	RNA processing	GO:0006396	ENSGALG00000000091,ENSGALG00000000137,ENSGALG00000000247,ENSGALG00000000396,ENSGALG00000000693,ENSGALG00000000891,ENSGALG00000001036,ENSGALG00000001283,ENSGALG00000001624,ENSGALG00000001654,ENSGALG00000002002,ENSGALG00000002157,ENSGALG00000002426,ENSGALG00000002531,ENSGALG00000002868,ENSGALG00000003067,ENSGALG00000003799,ENSGALG00000003824,ENSGALG00000003851,ENSGALG00000003878,ENSGALG00000004123,…	8.21e-11
GO:BP	mitochondrial respiratory chain complex assembly	GO:0033108	ENSGALG00000002033,ENSGALG00000002881,ENSGALG00000003625,ENSGALG00000004003,ENSGALG00000004302,ENSGALG00000004416,ENSGALG00000005465,ENSGALG00000006073,ENSGALG00000008084,ENSGALG00000008239,ENSGALG00000008613,ENSGALG00000008821,ENSGALG00000009703,ENSGALG00000020449,ENSGALG00000020729,ENSGALG00000021692,ENSGALG00000022991,ENSGALG00000025819,ENSGALG00000027440,ENSGALG00000027564,ENSGALG00000027620,…	1.36e-10
GO:BP	cellular macromolecule biosynthetic process	GO:0034645	ENSGALG00000000122,ENSGALG00000000150,ENSGALG00000000284,ENSGALG00000000419,ENSGALG00000000474,ENSGALG00000000542,ENSGALG00000000632,ENSGALG00000000669,ENSGALG00000000719,ENSGALG00000000769,ENSGALG00000000817,ENSGALG00000000830,ENSGALG00000000881,ENSGALG00000000891,ENSGALG00000000907,ENSGALG00000000944,ENSGALG00000001219,ENSGALG00000001332,ENSGALG00000001376,ENSGALG00000001465,ENSGALG00000001595,…	2.06e-10
GO:BP	ncRNA processing	GO:0034470	ENSGALG00000000091,ENSGALG00000000247,ENSGALG00000000396,ENSGALG00000000693,ENSGALG00000000891,ENSGALG00000001036,ENSGALG00000002157,ENSGALG00000002426,ENSGALG00000002868,ENSGALG00000003067,ENSGALG00000003851,ENSGALG00000003878,ENSGALG00000004588,ENSGALG00000004871,ENSGALG00000004971,ENSGALG00000005269,ENSGALG00000005922,ENSGALG00000006434,ENSGALG00000006486,ENSGALG00000007124,ENSGALG00000007513,…	2.88e-10
GO:BP	macromolecule biosynthetic process	GO:0009059	ENSGALG00000000122,ENSGALG00000000150,ENSGALG00000000284,ENSGALG00000000419,ENSGALG00000000474,ENSGALG00000000542,ENSGALG00000000632,ENSGALG00000000669,ENSGALG00000000719,ENSGALG00000000769,ENSGALG00000000817,ENSGALG00000000830,ENSGALG00000000881,ENSGALG00000000891,ENSGALG00000000907,ENSGALG00000000944,ENSGALG00000001219,ENSGALG00000001332,ENSGALG00000001376,ENSGALG00000001465,ENSGALG00000001595,…	4.24e-10
GO:BP	macromolecule metabolic process	GO:0043170	ENSGALG00000000091,ENSGALG00000000122,ENSGALG00000000137,ENSGALG00000000150,ENSGALG00000000220,ENSGALG00000000247,ENSGALG00000000276,ENSGALG00000000284,ENSGALG00000000396,ENSGALG00000000419,ENSGALG00000000474,ENSGALG00000000542,ENSGALG00000000584,ENSGALG00000000632,ENSGALG00000000669,ENSGALG00000000693,ENSGALG00000000719,ENSGALG00000000740,ENSGALG00000000769,ENSGALG00000000817,ENSGALG00000000830,…	4.48e-10
GO:BP	nitrogen compound metabolic process	GO:0006807	ENSGALG00000000091,ENSGALG00000000122,ENSGALG00000000137,ENSGALG00000000150,ENSGALG00000000220,ENSGALG00000000247,ENSGALG00000000276,ENSGALG00000000284,ENSGALG00000000396,ENSGALG00000000419,ENSGALG00000000474,ENSGALG00000000542,ENSGALG00000000584,ENSGALG00000000632,ENSGALG00000000669,ENSGALG00000000693,ENSGALG00000000719,ENSGALG00000000769,ENSGALG00000000817,ENSGALG00000000830,ENSGALG00000000845,…	4.81e-10
GO:BP	protein metabolic process	GO:0019538	ENSGALG00000000122,ENSGALG00000000150,ENSGALG00000000220,ENSGALG00000000276,ENSGALG00000000419,ENSGALG00000000474,ENSGALG00000000584,ENSGALG00000000719,ENSGALG00000000845,ENSGALG00000000871,ENSGALG00000000891,ENSGALG00000000905,ENSGALG00000000907,ENSGALG00000001042,ENSGALG00000001103,ENSGALG00000001169,ENSGALG00000001219,ENSGALG00000001270,ENSGALG00000001382,ENSGALG00000001465,ENSGALG00000001473,…	7.63e-10
GO:BP	cytoplasmic translation	GO:0002181	ENSGALG00000000474,ENSGALG00000000719,ENSGALG00000001465,ENSGALG00000001658,ENSGALG00000002278,ENSGALG00000002644,ENSGALG00000003082,ENSGALG00000003795,ENSGALG00000004818,ENSGALG00000005229,ENSGALG00000005338,ENSGALG00000008187,ENSGALG00000008620,ENSGALG00000012529,ENSGALG00000014700,ENSGALG00000015339,ENSGALG00000015617,ENSGALG00000016232,ENSGALG00000016775,ENSGALG00000029897,ENSGALG00000030378,…	9.51e-10
GO:BP	primary metabolic process	GO:0044238	ENSGALG00000000091,ENSGALG00000000122,ENSGALG00000000137,ENSGALG00000000150,ENSGALG00000000220,ENSGALG00000000247,ENSGALG00000000276,ENSGALG00000000284,ENSGALG00000000396,ENSGALG00000000419,ENSGALG00000000474,ENSGALG00000000542,ENSGALG00000000584,ENSGALG00000000632,ENSGALG00000000667,ENSGALG00000000669,ENSGALG00000000693,ENSGALG00000000719,ENSGALG00000000769,ENSGALG00000000784,ENSGALG00000000817,…	1.6e-09
GO:BP	mitochondrial respiratory chain complex I assembly	GO:0032981	ENSGALG00000002033,ENSGALG00000003625,ENSGALG00000004302,ENSGALG00000005465,ENSGALG00000006073,ENSGALG00000008084,ENSGALG00000008239,ENSGALG00000008613,ENSGALG00000008821,ENSGALG00000009703,ENSGALG00000020729,ENSGALG00000021692,ENSGALG00000027564,ENSGALG00000027688,ENSGALG00000028537,ENSGALG00000032595,ENSGALG00000033185,ENSGALG00000035223,ENSGALG00000036659,ENSGALG00000038714,ENSGALG00000040173,…	6.95e-09
GO:BP	NADH dehydrogenase complex assembly	GO:0010257	ENSGALG00000002033,ENSGALG00000003625,ENSGALG00000004302,ENSGALG00000005465,ENSGALG00000006073,ENSGALG00000008084,ENSGALG00000008239,ENSGALG00000008613,ENSGALG00000008821,ENSGALG00000009703,ENSGALG00000020729,ENSGALG00000021692,ENSGALG00000027564,ENSGALG00000027688,ENSGALG00000028537,ENSGALG00000032595,ENSGALG00000033185,ENSGALG00000035223,ENSGALG00000036659,ENSGALG00000038714,ENSGALG00000040173,…	6.95e-09
GO:BP	cellular nitrogen compound biosynthetic process	GO:0044271	ENSGALG00000000122,ENSGALG00000000150,ENSGALG00000000284,ENSGALG00000000419,ENSGALG00000000474,ENSGALG00000000542,ENSGALG00000000632,ENSGALG00000000669,ENSGALG00000000719,ENSGALG00000000769,ENSGALG00000000817,ENSGALG00000000830,ENSGALG00000000881,ENSGALG00000000891,ENSGALG00000000907,ENSGALG00000000944,ENSGALG00000001330,ENSGALG00000001332,ENSGALG00000001376,ENSGALG00000001452,ENSGALG00000001465,…	7.56e-09
GO:BP	metabolic process	GO:0008152	ENSGALG00000000091,ENSGALG00000000122,ENSGALG00000000137,ENSGALG00000000150,ENSGALG00000000220,ENSGALG00000000247,ENSGALG00000000276,ENSGALG00000000284,ENSGALG00000000396,ENSGALG00000000419,ENSGALG00000000474,ENSGALG00000000542,ENSGALG00000000584,ENSGALG00000000629,ENSGALG00000000632,ENSGALG00000000667,ENSGALG00000000669,ENSGALG00000000693,ENSGALG00000000719,ENSGALG00000000740,ENSGALG00000000769,…	1.07e-08
GO:BP	cellular macromolecule metabolic process	GO:0044260	ENSGALG00000000122,ENSGALG00000000150,ENSGALG00000000220,ENSGALG00000000276,ENSGALG00000000284,ENSGALG00000000396,ENSGALG00000000419,ENSGALG00000000474,ENSGALG00000000542,ENSGALG00000000584,ENSGALG00000000632,ENSGALG00000000669,ENSGALG00000000719,ENSGALG00000000769,ENSGALG00000000817,ENSGALG00000000830,ENSGALG00000000845,ENSGALG00000000871,ENSGALG00000000881,ENSGALG00000000891,ENSGALG00000000905,…	2.14e-08
GO:BP	mitochondrion organization	GO:0007005	ENSGALG00000002033,ENSGALG00000002064,ENSGALG00000002089,ENSGALG00000002818,ENSGALG00000002881,ENSGALG00000003348,ENSGALG00000003625,ENSGALG00000004003,ENSGALG00000004302,ENSGALG00000004390,ENSGALG00000004416,ENSGALG00000004845,ENSGALG00000005028,ENSGALG00000005465,ENSGALG00000006073,ENSGALG00000006489,ENSGALG00000006978,ENSGALG00000007378,ENSGALG00000007492,ENSGALG00000008084,ENSGALG00000008239,…	3.47e-08
GO:BP	ncRNA metabolic process	GO:0034660	ENSGALG00000000091,ENSGALG00000000247,ENSGALG00000000396,ENSGALG00000000693,ENSGALG00000000891,ENSGALG00000000907,ENSGALG00000001036,ENSGALG00000002157,ENSGALG00000002426,ENSGALG00000002706,ENSGALG00000002868,ENSGALG00000003067,ENSGALG00000003851,ENSGALG00000003878,ENSGALG00000004588,ENSGALG00000004871,ENSGALG00000004971,ENSGALG00000005236,ENSGALG00000005269,ENSGALG00000005922,ENSGALG00000006434,…	4.78e-08
GO:BP	aerobic respiration	GO:0009060	ENSGALG00000000629,ENSGALG00000001949,ENSGALG00000002033,ENSGALG00000002064,ENSGALG00000002266,ENSGALG00000002881,ENSGALG00000003674,ENSGALG00000004302,ENSGALG00000005704,ENSGALG00000006753,ENSGALG00000007863,ENSGALG00000007926,ENSGALG00000008066,ENSGALG00000008084,ENSGALG00000009703,ENSGALG00000010286,ENSGALG00000011325,ENSGALG00000013191,ENSGALG00000015303,ENSGALG00000015372,ENSGALG00000015751,…	4.78e-08
GO:BP	rRNA metabolic process	GO:0016072	ENSGALG00000000247,ENSGALG00000000693,ENSGALG00000000891,ENSGALG00000002157,ENSGALG00000002426,ENSGALG00000002706,ENSGALG00000002868,ENSGALG00000003878,ENSGALG00000004588,ENSGALG00000004871,ENSGALG00000005922,ENSGALG00000006434,ENSGALG00000007513,ENSGALG00000007611,ENSGALG00000007778,ENSGALG00000008765,ENSGALG00000011565,ENSGALG00000011643,ENSGALG00000012916,ENSGALG00000015082,ENSGALG00000015195,…	1.47e-07
GO:BP	cellular respiration	GO:0045333	ENSGALG00000000629,ENSGALG00000001949,ENSGALG00000002033,ENSGALG00000002064,ENSGALG00000002266,ENSGALG00000002881,ENSGALG00000003674,ENSGALG00000004302,ENSGALG00000005704,ENSGALG00000006753,ENSGALG00000007863,ENSGALG00000007926,ENSGALG00000008066,ENSGALG00000008084,ENSGALG00000008821,ENSGALG00000008934,ENSGALG00000009703,ENSGALG00000010286,ENSGALG00000011325,ENSGALG00000013191,ENSGALG00000015303,…	1.88e-07
GO:BP	rRNA processing	GO:0006364	ENSGALG00000000247,ENSGALG00000000693,ENSGALG00000000891,ENSGALG00000002157,ENSGALG00000002426,ENSGALG00000002868,ENSGALG00000003878,ENSGALG00000004588,ENSGALG00000004871,ENSGALG00000005922,ENSGALG00000006434,ENSGALG00000007513,ENSGALG00000007611,ENSGALG00000007778,ENSGALG00000008765,ENSGALG00000011565,ENSGALG00000011643,ENSGALG00000015082,ENSGALG00000015195,ENSGALG00000015288,ENSGALG00000016392,…	1.88e-07
GO:BP	cellular biosynthetic process	GO:0044249	ENSGALG00000000122,ENSGALG00000000150,ENSGALG00000000284,ENSGALG00000000419,ENSGALG00000000474,ENSGALG00000000542,ENSGALG00000000632,ENSGALG00000000667,ENSGALG00000000669,ENSGALG00000000719,ENSGALG00000000769,ENSGALG00000000817,ENSGALG00000000830,ENSGALG00000000881,ENSGALG00000000891,ENSGALG00000000907,ENSGALG00000000944,ENSGALG00000001219,ENSGALG00000001330,ENSGALG00000001332,ENSGALG00000001376,…	2.05e-07
GO:BP	ATP synthesis coupled proton transport	GO:0015986	ENSGALG00000001330,ENSGALG00000001452,ENSGALG00000002064,ENSGALG00000006753,ENSGALG00000006899,ENSGALG00000007926,ENSGALG00000009286,ENSGALG00000014800,ENSGALG00000015372,ENSGALG00000015751,ENSGALG00000030086,ENSGALG00000032465,ENSGALG00000032875,ENSGALG00000033001,ENSGALG00000041812,ENSGALG00000051266	2.6e-07
GO:BP	energy coupled proton transport, down electrochemical gradient	GO:0015985	ENSGALG00000001330,ENSGALG00000001452,ENSGALG00000002064,ENSGALG00000006753,ENSGALG00000006899,ENSGALG00000007926,ENSGALG00000009286,ENSGALG00000014800,ENSGALG00000015372,ENSGALG00000015751,ENSGALG00000030086,ENSGALG00000032465,ENSGALG00000032875,ENSGALG00000033001,ENSGALG00000041812,ENSGALG00000051266	2.6e-07
GO:BP	organic substance biosynthetic process	GO:1901576	ENSGALG00000000122,ENSGALG00000000150,ENSGALG00000000284,ENSGALG00000000419,ENSGALG00000000474,ENSGALG00000000542,ENSGALG00000000632,ENSGALG00000000667,ENSGALG00000000669,ENSGALG00000000719,ENSGALG00000000769,ENSGALG00000000817,ENSGALG00000000830,ENSGALG00000000881,ENSGALG00000000891,ENSGALG00000000907,ENSGALG00000000944,ENSGALG00000001219,ENSGALG00000001330,ENSGALG00000001332,ENSGALG00000001376,…	3.1e-07
GO:BP	ATP metabolic process	GO:0046034	ENSGALG00000000629,ENSGALG00000001330,ENSGALG00000001452,ENSGALG00000002033,ENSGALG00000002064,ENSGALG00000002881,ENSGALG00000004302,ENSGALG00000005425,ENSGALG00000005704,ENSGALG00000006753,ENSGALG00000006899,ENSGALG00000007863,ENSGALG00000007926,ENSGALG00000008066,ENSGALG00000008084,ENSGALG00000009067,ENSGALG00000009228,ENSGALG00000009286,ENSGALG00000009320,ENSGALG00000009703,ENSGALG00000011325,…	3.59e-07
GO:BP	oxidative phosphorylation	GO:0006119	ENSGALG00000000629,ENSGALG00000002033,ENSGALG00000002064,ENSGALG00000002881,ENSGALG00000004302,ENSGALG00000005704,ENSGALG00000006753,ENSGALG00000007863,ENSGALG00000007926,ENSGALG00000008066,ENSGALG00000008084,ENSGALG00000009703,ENSGALG00000011325,ENSGALG00000013191,ENSGALG00000015303,ENSGALG00000015372,ENSGALG00000015751,ENSGALG00000016965,ENSGALG00000017380,ENSGALG00000025819,ENSGALG00000029172,…	3.92e-07
GO:BP	organonitrogen compound metabolic process	GO:1901564	ENSGALG00000000122,ENSGALG00000000150,ENSGALG00000000220,ENSGALG00000000276,ENSGALG00000000419,ENSGALG00000000474,ENSGALG00000000584,ENSGALG00000000719,ENSGALG00000000845,ENSGALG00000000871,ENSGALG00000000891,ENSGALG00000000905,ENSGALG00000000907,ENSGALG00000001042,ENSGALG00000001103,ENSGALG00000001169,ENSGALG00000001219,ENSGALG00000001234,ENSGALG00000001270,ENSGALG00000001330,ENSGALG00000001382,…	4.24e-07
GO:BP	biosynthetic process	GO:0009058	ENSGALG00000000122,ENSGALG00000000150,ENSGALG00000000284,ENSGALG00000000419,ENSGALG00000000474,ENSGALG00000000542,ENSGALG00000000632,ENSGALG00000000667,ENSGALG00000000669,ENSGALG00000000719,ENSGALG00000000769,ENSGALG00000000817,ENSGALG00000000830,ENSGALG00000000881,ENSGALG00000000891,ENSGALG00000000907,ENSGALG00000000944,ENSGALG00000001219,ENSGALG00000001330,ENSGALG00000001332,ENSGALG00000001376,…	5.16e-07
GO:BP	cellular protein-containing complex assembly	GO:0034622	ENSGALG00000000137,ENSGALG00000000845,ENSGALG00000000918,ENSGALG00000001014,ENSGALG00000001465,ENSGALG00000001475,ENSGALG00000002033,ENSGALG00000002145,ENSGALG00000002750,ENSGALG00000002881,ENSGALG00000003348,ENSGALG00000003625,ENSGALG00000003775,ENSGALG00000003795,ENSGALG00000003799,ENSGALG00000004003,ENSGALG00000004203,ENSGALG00000004297,ENSGALG00000004302,ENSGALG00000004416,ENSGALG00000004467,…	1.53e-06
GO:BP	ATP biosynthetic process	GO:0006754	ENSGALG00000001330,ENSGALG00000001452,ENSGALG00000002064,ENSGALG00000006753,ENSGALG00000006899,ENSGALG00000007926,ENSGALG00000009228,ENSGALG00000009286,ENSGALG00000011511,ENSGALG00000014800,ENSGALG00000015372,ENSGALG00000015751,ENSGALG00000030086,ENSGALG00000032465,ENSGALG00000032875,ENSGALG00000033001,ENSGALG00000041812,ENSGALG00000042851,ENSGALG00000051266	2.21e-06
GO:BP	organic substance metabolic process	GO:0071704	ENSGALG00000000091,ENSGALG00000000122,ENSGALG00000000137,ENSGALG00000000150,ENSGALG00000000220,ENSGALG00000000247,ENSGALG00000000276,ENSGALG00000000284,ENSGALG00000000396,ENSGALG00000000419,ENSGALG00000000474,ENSGALG00000000542,ENSGALG00000000584,ENSGALG00000000632,ENSGALG00000000667,ENSGALG00000000669,ENSGALG00000000693,ENSGALG00000000719,ENSGALG00000000740,ENSGALG00000000769,ENSGALG00000000784,…	2.27e-06
GO:BP	ATP synthesis coupled electron transport	GO:0042773	ENSGALG00000000629,ENSGALG00000002033,ENSGALG00000004302,ENSGALG00000005704,ENSGALG00000008066,ENSGALG00000008084,ENSGALG00000009703,ENSGALG00000011325,ENSGALG00000013191,ENSGALG00000015303,ENSGALG00000016965,ENSGALG00000017380,ENSGALG00000025819,ENSGALG00000029172,ENSGALG00000029319,ENSGALG00000030436,ENSGALG00000030590,ENSGALG00000033185,ENSGALG00000036625,ENSGALG00000040173,ENSGALG00000040987,…	4.94e-06
GO:BP	respiratory electron transport chain	GO:0022904	ENSGALG00000000629,ENSGALG00000002033,ENSGALG00000004302,ENSGALG00000005704,ENSGALG00000008066,ENSGALG00000008084,ENSGALG00000008821,ENSGALG00000009703,ENSGALG00000011325,ENSGALG00000013191,ENSGALG00000015303,ENSGALG00000016965,ENSGALG00000017380,ENSGALG00000025819,ENSGALG00000029172,ENSGALG00000029319,ENSGALG00000030436,ENSGALG00000030590,ENSGALG00000033185,ENSGALG00000036625,ENSGALG00000040173,…	9.95e-06
GO:BP	electron transport chain	GO:0022900	ENSGALG00000000629,ENSGALG00000002033,ENSGALG00000004302,ENSGALG00000005704,ENSGALG00000007863,ENSGALG00000008066,ENSGALG00000008084,ENSGALG00000008239,ENSGALG00000008821,ENSGALG00000009703,ENSGALG00000011325,ENSGALG00000013191,ENSGALG00000015303,ENSGALG00000016965,ENSGALG00000017380,ENSGALG00000025819,ENSGALG00000028026,ENSGALG00000029172,ENSGALG00000029319,ENSGALG00000030436,ENSGALG00000030590,…	1.98e-05
GO:BP	mitochondrial ATP synthesis coupled electron transport	GO:0042775	ENSGALG00000002033,ENSGALG00000004302,ENSGALG00000005704,ENSGALG00000008066,ENSGALG00000008084,ENSGALG00000009703,ENSGALG00000011325,ENSGALG00000013191,ENSGALG00000015303,ENSGALG00000016965,ENSGALG00000017380,ENSGALG00000025819,ENSGALG00000029172,ENSGALG00000029319,ENSGALG00000030436,ENSGALG00000033185,ENSGALG00000036625,ENSGALG00000040173,ENSGALG00000040987,ENSGALG00000042242	1.98e-05
GO:BP	cellular component organization or biogenesis	GO:0071840	ENSGALG00000000122,ENSGALG00000000137,ENSGALG00000000220,ENSGALG00000000247,ENSGALG00000000419,ENSGALG00000000442,ENSGALG00000000632,ENSGALG00000000650,ENSGALG00000000693,ENSGALG00000000740,ENSGALG00000000845,ENSGALG00000000891,ENSGALG00000000918,ENSGALG00000001014,ENSGALG00000001048,ENSGALG00000001084,ENSGALG00000001234,ENSGALG00000001270,ENSGALG00000001348,ENSGALG00000001382,ENSGALG00000001425,…	4.14e-05
GO:BP	ribonucleoside triphosphate biosynthetic process	GO:0009201	ENSGALG00000001330,ENSGALG00000001452,ENSGALG00000002064,ENSGALG00000006753,ENSGALG00000006899,ENSGALG00000007926,ENSGALG00000009228,ENSGALG00000009286,ENSGALG00000011511,ENSGALG00000014800,ENSGALG00000015230,ENSGALG00000015372,ENSGALG00000015751,ENSGALG00000030086,ENSGALG00000032465,ENSGALG00000032875,ENSGALG00000033001,ENSGALG00000041812,ENSGALG00000042005,ENSGALG00000042851,ENSGALG00000051266	4.14e-05
GO:BP	aerobic electron transport chain	GO:0019646	ENSGALG00000002033,ENSGALG00000004302,ENSGALG00000005704,ENSGALG00000008066,ENSGALG00000008084,ENSGALG00000009703,ENSGALG00000013191,ENSGALG00000015303,ENSGALG00000016965,ENSGALG00000017380,ENSGALG00000025819,ENSGALG00000029172,ENSGALG00000029319,ENSGALG00000030436,ENSGALG00000036625,ENSGALG00000040173,ENSGALG00000040987,ENSGALG00000042242	4.63e-05
GO:BP	purine ribonucleoside triphosphate biosynthetic process	GO:0009206	ENSGALG00000001330,ENSGALG00000001452,ENSGALG00000002064,ENSGALG00000006753,ENSGALG00000006899,ENSGALG00000007926,ENSGALG00000009228,ENSGALG00000009286,ENSGALG00000011511,ENSGALG00000014800,ENSGALG00000015230,ENSGALG00000015372,ENSGALG00000015751,ENSGALG00000030086,ENSGALG00000032465,ENSGALG00000032875,ENSGALG00000033001,ENSGALG00000041812,ENSGALG00000042851,ENSGALG00000051266	5.08e-05
GO:BP	ribonucleoprotein complex assembly	GO:0022618	ENSGALG00000000137,ENSGALG00000001465,ENSGALG00000003795,ENSGALG00000003799,ENSGALG00000004588,ENSGALG00000004818,ENSGALG00000005552,ENSGALG00000005922,ENSGALG00000008038,ENSGALG00000008154,ENSGALG00000008187,ENSGALG00000008658,ENSGALG00000010999,ENSGALG00000011409,ENSGALG00000012468,ENSGALG00000012529,ENSGALG00000013821,ENSGALG00000014652,ENSGALG00000014700,ENSGALG00000015105,ENSGALG00000015195,…	7.84e-05
GO:BP	purine nucleoside triphosphate biosynthetic process	GO:0009145	ENSGALG00000001330,ENSGALG00000001452,ENSGALG00000002064,ENSGALG00000006753,ENSGALG00000006899,ENSGALG00000007926,ENSGALG00000009228,ENSGALG00000009286,ENSGALG00000011511,ENSGALG00000014800,ENSGALG00000015230,ENSGALG00000015372,ENSGALG00000015751,ENSGALG00000030086,ENSGALG00000032465,ENSGALG00000032875,ENSGALG00000033001,ENSGALG00000041812,ENSGALG00000042851,ENSGALG00000051266	7.9e-05
GO:BP	energy derivation by oxidation of organic compounds	GO:0015980	ENSGALG00000000629,ENSGALG00000001949,ENSGALG00000002033,ENSGALG00000002064,ENSGALG00000002266,ENSGALG00000002881,ENSGALG00000003674,ENSGALG00000004302,ENSGALG00000005704,ENSGALG00000006753,ENSGALG00000007863,ENSGALG00000007926,ENSGALG00000008066,ENSGALG00000008084,ENSGALG00000008821,ENSGALG00000008855,ENSGALG00000008934,ENSGALG00000009703,ENSGALG00000010286,ENSGALG00000011325,ENSGALG00000011620,…	0.000150657
GO:BP	nucleoside triphosphate biosynthetic process	GO:0009142	ENSGALG00000001330,ENSGALG00000001452,ENSGALG00000002064,ENSGALG00000006753,ENSGALG00000006899,ENSGALG00000007926,ENSGALG00000009228,ENSGALG00000009286,ENSGALG00000011511,ENSGALG00000014800,ENSGALG00000015230,ENSGALG00000015372,ENSGALG00000015751,ENSGALG00000030086,ENSGALG00000031652,ENSGALG00000032465,ENSGALG00000032875,ENSGALG00000033001,ENSGALG00000041812,ENSGALG00000042005,ENSGALG00000042851,…	0.000154269
GO:BP	purine ribonucleoside triphosphate metabolic process	GO:0009205	ENSGALG00000001330,ENSGALG00000001452,ENSGALG00000002064,ENSGALG00000002569,ENSGALG00000006753,ENSGALG00000006899,ENSGALG00000007926,ENSGALG00000009228,ENSGALG00000009286,ENSGALG00000011511,ENSGALG00000014800,ENSGALG00000015230,ENSGALG00000015372,ENSGALG00000015751,ENSGALG00000023691,ENSGALG00000030086,ENSGALG00000032465,ENSGALG00000032875,ENSGALG00000033001,ENSGALG00000041812,ENSGALG00000042851,…	0.000154269
GO:BP	ribonucleoside triphosphate metabolic process	GO:0009199	ENSGALG00000001330,ENSGALG00000001452,ENSGALG00000002064,ENSGALG00000002569,ENSGALG00000006753,ENSGALG00000006899,ENSGALG00000007926,ENSGALG00000009228,ENSGALG00000009286,ENSGALG00000011511,ENSGALG00000014800,ENSGALG00000015230,ENSGALG00000015372,ENSGALG00000015751,ENSGALG00000023691,ENSGALG00000030086,ENSGALG00000032465,ENSGALG00000032875,ENSGALG00000033001,ENSGALG00000041812,ENSGALG00000042005,…	0.000160344
GO:BP	purine nucleoside triphosphate metabolic process	GO:0009144	ENSGALG00000001330,ENSGALG00000001452,ENSGALG00000002064,ENSGALG00000002569,ENSGALG00000006753,ENSGALG00000006899,ENSGALG00000007926,ENSGALG00000009228,ENSGALG00000009286,ENSGALG00000011511,ENSGALG00000014800,ENSGALG00000015230,ENSGALG00000015372,ENSGALG00000015751,ENSGALG00000016994,ENSGALG00000023691,ENSGALG00000030086,ENSGALG00000032465,ENSGALG00000032875,ENSGALG00000033001,ENSGALG00000041812,…	0.000160344
GO:BP	ribonucleoprotein complex subunit organization	GO:0071826	ENSGALG00000000137,ENSGALG00000001465,ENSGALG00000003795,ENSGALG00000003799,ENSGALG00000004588,ENSGALG00000004818,ENSGALG00000005552,ENSGALG00000005922,ENSGALG00000008038,ENSGALG00000008154,ENSGALG00000008187,ENSGALG00000008658,ENSGALG00000010999,ENSGALG00000011409,ENSGALG00000012468,ENSGALG00000012529,ENSGALG00000013821,ENSGALG00000014652,ENSGALG00000014700,ENSGALG00000015105,ENSGALG00000015195,…	0.000187852
GO:BP	protein modification by small protein conjugation or removal	GO:0070647	ENSGALG00000000122,ENSGALG00000000276,ENSGALG00000001473,ENSGALG00000001634,ENSGALG00000001640,ENSGALG00000001976,ENSGALG00000002085,ENSGALG00000002524,ENSGALG00000002649,ENSGALG00000003144,ENSGALG00000003369,ENSGALG00000003484,ENSGALG00000003634,ENSGALG00000003660,ENSGALG00000003753,ENSGALG00000003799,ENSGALG00000003812,ENSGALG00000004225,ENSGALG00000004347,ENSGALG00000004509,ENSGALG00000004850,…	0.000311079
GO:BP	nucleoside triphosphate metabolic process	GO:0009141	ENSGALG00000001330,ENSGALG00000001452,ENSGALG00000002064,ENSGALG00000002569,ENSGALG00000003250,ENSGALG00000006753,ENSGALG00000006899,ENSGALG00000007926,ENSGALG00000009228,ENSGALG00000009286,ENSGALG00000011511,ENSGALG00000014800,ENSGALG00000015230,ENSGALG00000015372,ENSGALG00000015751,ENSGALG00000016994,ENSGALG00000023691,ENSGALG00000030086,ENSGALG00000031652,ENSGALG00000032465,ENSGALG00000032875,…	0.000567523
GO:BP	protein-containing complex assembly	GO:0065003	ENSGALG00000000122,ENSGALG00000000137,ENSGALG00000000220,ENSGALG00000000442,ENSGALG00000000740,ENSGALG00000000845,ENSGALG00000000918,ENSGALG00000001014,ENSGALG00000001270,ENSGALG00000001465,ENSGALG00000001475,ENSGALG00000001569,ENSGALG00000002033,ENSGALG00000002064,ENSGALG00000002145,ENSGALG00000002750,ENSGALG00000002836,ENSGALG00000002881,ENSGALG00000003348,ENSGALG00000003625,ENSGALG00000003775,…	0.000713924
GO:BP	ribosomal small subunit biogenesis	GO:0042274	ENSGALG00000000693,ENSGALG00000001465,ENSGALG00000002157,ENSGALG00000004588,ENSGALG00000004871,ENSGALG00000007513,ENSGALG00000011565,ENSGALG00000015082,ENSGALG00000015195,ENSGALG00000015288,ENSGALG00000016392,ENSGALG00000026490,ENSGALG00000035079,ENSGALG00000037805,ENSGALG00000049538,ENSGALG00000051378	0.000753962
GO:BP	mitochondrial electron transport, NADH to ubiquinone	GO:0006120	ENSGALG00000002033,ENSGALG00000004302,ENSGALG00000005704,ENSGALG00000008084,ENSGALG00000009703,ENSGALG00000013191,ENSGALG00000016965,ENSGALG00000029172,ENSGALG00000030436,ENSGALG00000036625,ENSGALG00000040173,ENSGALG00000040987,ENSGALG00000042242	0.000782645
GO:BP	protein modification by small protein conjugation	GO:0032446	ENSGALG00000000122,ENSGALG00000000276,ENSGALG00000001473,ENSGALG00000001634,ENSGALG00000001640,ENSGALG00000001976,ENSGALG00000002085,ENSGALG00000002649,ENSGALG00000003144,ENSGALG00000003484,ENSGALG00000003634,ENSGALG00000003660,ENSGALG00000003799,ENSGALG00000003812,ENSGALG00000004225,ENSGALG00000004347,ENSGALG00000004509,ENSGALG00000004850,ENSGALG00000004971,ENSGALG00000005084,ENSGALG00000005425,…	0.000796163
GO:BP	regulation of protein modification by small protein conjugation or removal	GO:1903320	ENSGALG00000001634,ENSGALG00000002085,ENSGALG00000003634,ENSGALG00000003799,ENSGALG00000004850,ENSGALG00000005425,ENSGALG00000005490,ENSGALG00000005922,ENSGALG00000006411,ENSGALG00000007599,ENSGALG00000008287,ENSGALG00000008491,ENSGALG00000008931,ENSGALG00000009320,ENSGALG00000009968,ENSGALG00000010103,ENSGALG00000011620,ENSGALG00000011993,ENSGALG00000012342,ENSGALG00000012380,ENSGALG00000012585,…	0.00101774
GO:BP	cellular component biogenesis	GO:0044085	ENSGALG00000000122,ENSGALG00000000137,ENSGALG00000000220,ENSGALG00000000247,ENSGALG00000000442,ENSGALG00000000650,ENSGALG00000000693,ENSGALG00000000740,ENSGALG00000000845,ENSGALG00000000891,ENSGALG00000000918,ENSGALG00000001014,ENSGALG00000001270,ENSGALG00000001348,ENSGALG00000001465,ENSGALG00000001475,ENSGALG00000001569,ENSGALG00000001654,ENSGALG00000002033,ENSGALG00000002064,ENSGALG00000002145,…	0.00105377
GO:BP	nucleobase-containing compound metabolic process	GO:0006139	ENSGALG00000000091,ENSGALG00000000137,ENSGALG00000000247,ENSGALG00000000284,ENSGALG00000000396,ENSGALG00000000419,ENSGALG00000000542,ENSGALG00000000632,ENSGALG00000000669,ENSGALG00000000693,ENSGALG00000000769,ENSGALG00000000817,ENSGALG00000000830,ENSGALG00000000845,ENSGALG00000000881,ENSGALG00000000891,ENSGALG00000000907,ENSGALG00000000944,ENSGALG00000001036,ENSGALG00000001283,ENSGALG00000001330,…	0.00128446
GO:BP	protein-containing complex subunit organization	GO:0043933	ENSGALG00000000122,ENSGALG00000000137,ENSGALG00000000220,ENSGALG00000000442,ENSGALG00000000740,ENSGALG00000000845,ENSGALG00000000918,ENSGALG00000001014,ENSGALG00000001234,ENSGALG00000001270,ENSGALG00000001465,ENSGALG00000001475,ENSGALG00000001569,ENSGALG00000001634,ENSGALG00000002033,ENSGALG00000002064,ENSGALG00000002145,ENSGALG00000002750,ENSGALG00000002836,ENSGALG00000002881,ENSGALG00000003348,…	0.0018374
GO:BP	nucleic acid metabolic process	GO:0090304	ENSGALG00000000091,ENSGALG00000000137,ENSGALG00000000247,ENSGALG00000000284,ENSGALG00000000396,ENSGALG00000000419,ENSGALG00000000542,ENSGALG00000000632,ENSGALG00000000669,ENSGALG00000000693,ENSGALG00000000769,ENSGALG00000000817,ENSGALG00000000830,ENSGALG00000000845,ENSGALG00000000881,ENSGALG00000000891,ENSGALG00000000907,ENSGALG00000000944,ENSGALG00000001036,ENSGALG00000001283,ENSGALG00000001332,…	0.00187241
GO:BP	ribosomal large subunit biogenesis	GO:0042273	ENSGALG00000001465,ENSGALG00000002868,ENSGALG00000004818,ENSGALG00000005922,ENSGALG00000007611,ENSGALG00000007778,ENSGALG00000012724,ENSGALG00000015339,ENSGALG00000030378,ENSGALG00000030890,ENSGALG00000033666,ENSGALG00000034671,ENSGALG00000035252,ENSGALG00000035677,ENSGALG00000043379	0.002204
GO:BP	hypothalamus development	GO:0021854	ENSGALG00000004509,ENSGALG00000006560,ENSGALG00000008621,ENSGALG00000011962,ENSGALG00000012214,ENSGALG00000026744,ENSGALG00000028302,ENSGALG00000042492	0.00227385
GO:BP	organelle organization	GO:0006996	ENSGALG00000000220,ENSGALG00000000632,ENSGALG00000000650,ENSGALG00000000845,ENSGALG00000000918,ENSGALG00000001014,ENSGALG00000001270,ENSGALG00000001348,ENSGALG00000001382,ENSGALG00000001425,ENSGALG00000001465,ENSGALG00000001467,ENSGALG00000001472,ENSGALG00000001475,ENSGALG00000001491,ENSGALG00000001522,ENSGALG00000001569,ENSGALG00000001595,ENSGALG00000001644,ENSGALG00000001654,ENSGALG00000002033,…	0.00227385
GO:BP	translational elongation	GO:0006414	ENSGALG00000000122,ENSGALG00000003067,ENSGALG00000003082,ENSGALG00000005229,ENSGALG00000009610,ENSGALG00000010485,ENSGALG00000014386,ENSGALG00000015316,ENSGALG00000026009,ENSGALG00000029390,ENSGALG00000030878,ENSGALG00000034811,ENSGALG00000040098,ENSGALG00000041362	0.00276532
GO:BP	RNA metabolic process	GO:0016070	ENSGALG00000000091,ENSGALG00000000137,ENSGALG00000000247,ENSGALG00000000284,ENSGALG00000000396,ENSGALG00000000419,ENSGALG00000000542,ENSGALG00000000669,ENSGALG00000000693,ENSGALG00000000769,ENSGALG00000000817,ENSGALG00000000830,ENSGALG00000000881,ENSGALG00000000891,ENSGALG00000000907,ENSGALG00000000944,ENSGALG00000001036,ENSGALG00000001283,ENSGALG00000001332,ENSGALG00000001376,ENSGALG00000001595,…	0.00338719
GO:BP	regulation of protein ubiquitination	GO:0031396	ENSGALG00000001634,ENSGALG00000002085,ENSGALG00000003634,ENSGALG00000003799,ENSGALG00000005425,ENSGALG00000005490,ENSGALG00000005922,ENSGALG00000006411,ENSGALG00000007599,ENSGALG00000008287,ENSGALG00000008491,ENSGALG00000008931,ENSGALG00000009320,ENSGALG00000010103,ENSGALG00000011620,ENSGALG00000011993,ENSGALG00000012342,ENSGALG00000012380,ENSGALG00000012585,ENSGALG00000012731,ENSGALG00000013861,…	0.0036411
GO:BP	cellular component organization	GO:0016043	ENSGALG00000000122,ENSGALG00000000137,ENSGALG00000000220,ENSGALG00000000247,ENSGALG00000000419,ENSGALG00000000442,ENSGALG00000000632,ENSGALG00000000650,ENSGALG00000000740,ENSGALG00000000845,ENSGALG00000000918,ENSGALG00000001014,ENSGALG00000001048,ENSGALG00000001084,ENSGALG00000001234,ENSGALG00000001270,ENSGALG00000001348,ENSGALG00000001382,ENSGALG00000001425,ENSGALG00000001465,ENSGALG00000001467,…	0.00462826
GO:BP	generation of precursor metabolites and energy	GO:0006091	ENSGALG00000000629,ENSGALG00000001949,ENSGALG00000002033,ENSGALG00000002064,ENSGALG00000002266,ENSGALG00000002881,ENSGALG00000003674,ENSGALG00000004302,ENSGALG00000005425,ENSGALG00000005704,ENSGALG00000006753,ENSGALG00000007863,ENSGALG00000007926,ENSGALG00000008066,ENSGALG00000008084,ENSGALG00000008239,ENSGALG00000008821,ENSGALG00000008855,ENSGALG00000008934,ENSGALG00000009067,ENSGALG00000009320,…	0.00463595
GO:BP	cellular process	GO:0009987	ENSGALG00000000091,ENSGALG00000000122,ENSGALG00000000137,ENSGALG00000000150,ENSGALG00000000195,ENSGALG00000000208,ENSGALG00000000220,ENSGALG00000000247,ENSGALG00000000276,ENSGALG00000000284,ENSGALG00000000311,ENSGALG00000000396,ENSGALG00000000419,ENSGALG00000000436,ENSGALG00000000442,ENSGALG00000000474,ENSGALG00000000542,ENSGALG00000000577,ENSGALG00000000581,ENSGALG00000000584,ENSGALG00000000629,…	0.00595061
GO:BP	RNA splicing	GO:0008380	ENSGALG00000000137,ENSGALG00000001624,ENSGALG00000001654,ENSGALG00000002002,ENSGALG00000002531,ENSGALG00000003799,ENSGALG00000004705,ENSGALG00000005552,ENSGALG00000006096,ENSGALG00000006332,ENSGALG00000006410,ENSGALG00000008038,ENSGALG00000008154,ENSGALG00000009168,ENSGALG00000009177,ENSGALG00000009332,ENSGALG00000009838,ENSGALG00000009985,ENSGALG00000010501,ENSGALG00000010689,ENSGALG00000011409,…	0.00796153
GO:BP	heterocycle metabolic process	GO:0046483	ENSGALG00000000091,ENSGALG00000000137,ENSGALG00000000247,ENSGALG00000000284,ENSGALG00000000396,ENSGALG00000000419,ENSGALG00000000542,ENSGALG00000000632,ENSGALG00000000669,ENSGALG00000000693,ENSGALG00000000769,ENSGALG00000000817,ENSGALG00000000830,ENSGALG00000000845,ENSGALG00000000881,ENSGALG00000000891,ENSGALG00000000907,ENSGALG00000000944,ENSGALG00000001036,ENSGALG00000001283,ENSGALG00000001330,…	0.00875416
GO:BP	protein ubiquitination	GO:0016567	ENSGALG00000000122,ENSGALG00000000276,ENSGALG00000001473,ENSGALG00000001634,ENSGALG00000001640,ENSGALG00000001976,ENSGALG00000002085,ENSGALG00000002649,ENSGALG00000003144,ENSGALG00000003484,ENSGALG00000003634,ENSGALG00000003660,ENSGALG00000003799,ENSGALG00000004225,ENSGALG00000004347,ENSGALG00000004509,ENSGALG00000005084,ENSGALG00000005425,ENSGALG00000005490,ENSGALG00000005667,ENSGALG00000005767,…	0.00894427
GO:BP	somitogenesis	GO:0001756	ENSGALG00000001169,ENSGALG00000001264,ENSGALG00000002003,ENSGALG00000003369,ENSGALG00000005256,ENSGALG00000009241,ENSGALG00000009320,ENSGALG00000011605,ENSGALG00000011992,ENSGALG00000013102,ENSGALG00000014974,ENSGALG00000027231,ENSGALG00000031960,ENSGALG00000034168,ENSGALG00000035701,ENSGALG00000038515,ENSGALG00000039200,ENSGALG00000042657	0.00932278
GO:BP	regulation of cellular amide metabolic process	GO:0034248	ENSGALG00000000122,ENSGALG00000000719,ENSGALG00000000891,ENSGALG00000001465,ENSGALG00000002278,ENSGALG00000002426,ENSGALG00000002868,ENSGALG00000002881,ENSGALG00000003082,ENSGALG00000003549,ENSGALG00000004588,ENSGALG00000004812,ENSGALG00000005229,ENSGALG00000005256,ENSGALG00000005922,ENSGALG00000006068,ENSGALG00000007914,ENSGALG00000008312,ENSGALG00000009177,ENSGALG00000009252,ENSGALG00000009610,…	0.00973285
GO:BP	negative regulation of axonogenesis	GO:0050771	ENSGALG00000003634,ENSGALG00000004048,ENSGALG00000004476,ENSGALG00000004631,ENSGALG00000006560,ENSGALG00000009320,ENSGALG00000017105,ENSGALG00000029261,ENSGALG00000031487,ENSGALG00000034168,ENSGALG00000034965,ENSGALG00000042657	0.0104221
GO:BP	ribosome assembly	GO:0042255	ENSGALG00000000650,ENSGALG00000001465,ENSGALG00000001654,ENSGALG00000004588,ENSGALG00000004818,ENSGALG00000005922,ENSGALG00000014700,ENSGALG00000015195,ENSGALG00000015339,ENSGALG00000026303,ENSGALG00000030378,ENSGALG00000030890,ENSGALG00000035079,ENSGALG00000037805	0.0128676
GO:BP	cellular aromatic compound metabolic process	GO:0006725	ENSGALG00000000091,ENSGALG00000000137,ENSGALG00000000247,ENSGALG00000000284,ENSGALG00000000396,ENSGALG00000000419,ENSGALG00000000542,ENSGALG00000000632,ENSGALG00000000669,ENSGALG00000000693,ENSGALG00000000769,ENSGALG00000000817,ENSGALG00000000830,ENSGALG00000000845,ENSGALG00000000881,ENSGALG00000000891,ENSGALG00000000907,ENSGALG00000000944,ENSGALG00000001036,ENSGALG00000001283,ENSGALG00000001330,…	0.0131457
GO:BP	segmentation	GO:0035282	ENSGALG00000001169,ENSGALG00000001264,ENSGALG00000002003,ENSGALG00000003369,ENSGALG00000005256,ENSGALG00000006560,ENSGALG00000008621,ENSGALG00000009241,ENSGALG00000009320,ENSGALG00000009966,ENSGALG00000011605,ENSGALG00000011992,ENSGALG00000013102,ENSGALG00000014974,ENSGALG00000027231,ENSGALG00000031960,ENSGALG00000034168,ENSGALG00000035701,ENSGALG00000038515,ENSGALG00000039200,ENSGALG00000042045,…	0.0140253
GO:BP	paraxial mesoderm morphogenesis	GO:0048340	ENSGALG00000002003,ENSGALG00000008477,ENSGALG00000031960,ENSGALG00000034168,ENSGALG00000035701,ENSGALG00000042657	0.0174153
GO:BP	regulation of translation	GO:0006417	ENSGALG00000000122,ENSGALG00000000719,ENSGALG00000000891,ENSGALG00000001465,ENSGALG00000002278,ENSGALG00000002426,ENSGALG00000002868,ENSGALG00000002881,ENSGALG00000003082,ENSGALG00000003549,ENSGALG00000004588,ENSGALG00000004812,ENSGALG00000005229,ENSGALG00000005922,ENSGALG00000006068,ENSGALG00000007914,ENSGALG00000009177,ENSGALG00000009252,ENSGALG00000009610,ENSGALG00000009626,ENSGALG00000010485,…	0.0174882
GO:BP	RNA splicing, via transesterification reactions with bulged adenosine as nucleophile	GO:0000377	ENSGALG00000000137,ENSGALG00000001624,ENSGALG00000001654,ENSGALG00000002002,ENSGALG00000002531,ENSGALG00000003799,ENSGALG00000004705,ENSGALG00000005552,ENSGALG00000006332,ENSGALG00000006410,ENSGALG00000008038,ENSGALG00000008154,ENSGALG00000009177,ENSGALG00000009332,ENSGALG00000009838,ENSGALG00000009985,ENSGALG00000010501,ENSGALG00000011409,ENSGALG00000012048,ENSGALG00000012468,ENSGALG00000013383,…	0.0181044
GO:BP	mRNA splicing, via spliceosome	GO:0000398	ENSGALG00000000137,ENSGALG00000001624,ENSGALG00000001654,ENSGALG00000002002,ENSGALG00000002531,ENSGALG00000003799,ENSGALG00000004705,ENSGALG00000005552,ENSGALG00000006332,ENSGALG00000006410,ENSGALG00000008038,ENSGALG00000008154,ENSGALG00000009177,ENSGALG00000009332,ENSGALG00000009838,ENSGALG00000009985,ENSGALG00000010501,ENSGALG00000011409,ENSGALG00000012048,ENSGALG00000012468,ENSGALG00000013383,…	0.0181044
GO:BP	RNA splicing, via transesterification reactions	GO:0000375	ENSGALG00000000137,ENSGALG00000001624,ENSGALG00000001654,ENSGALG00000002002,ENSGALG00000002531,ENSGALG00000003799,ENSGALG00000004705,ENSGALG00000005552,ENSGALG00000006332,ENSGALG00000006410,ENSGALG00000008038,ENSGALG00000008154,ENSGALG00000009177,ENSGALG00000009332,ENSGALG00000009838,ENSGALG00000009985,ENSGALG00000010501,ENSGALG00000011409,ENSGALG00000012048,ENSGALG00000012468,ENSGALG00000013383,…	0.0181044
GO:BP	apoptotic signaling pathway	GO:0097190	ENSGALG00000000122,ENSGALG00000001382,ENSGALG00000001564,ENSGALG00000002222,ENSGALG00000002649,ENSGALG00000002868,ENSGALG00000003294,ENSGALG00000003336,ENSGALG00000003634,ENSGALG00000003753,ENSGALG00000004003,ENSGALG00000004098,ENSGALG00000005377,ENSGALG00000005391,ENSGALG00000005652,ENSGALG00000005695,ENSGALG00000005767,ENSGALG00000005830,ENSGALG00000006254,ENSGALG00000006326,ENSGALG00000007378,…	0.0181044
GO:BP	positive regulation of DNA recombination	GO:0045911	ENSGALG00000003294,ENSGALG00000005897,ENSGALG00000006254,ENSGALG00000009228,ENSGALG00000012484,ENSGALG00000033074,ENSGALG00000036064,ENSGALG00000039169,ENSGALG00000042201,ENSGALG00000048926,ENSGALG00000050240	0.0194596
GO:BP	proton transmembrane transport	GO:1902600	ENSGALG00000001330,ENSGALG00000001452,ENSGALG00000002064,ENSGALG00000006753,ENSGALG00000006899,ENSGALG00000007863,ENSGALG00000007926,ENSGALG00000008063,ENSGALG00000009286,ENSGALG00000014800,ENSGALG00000014869,ENSGALG00000015372,ENSGALG00000015751,ENSGALG00000020754,ENSGALG00000025999,ENSGALG00000030086,ENSGALG00000032465,ENSGALG00000032875,ENSGALG00000033001,ENSGALG00000035996,ENSGALG00000038582,…	0.0242615
GO:BP	hypothalamus cell differentiation	GO:0021979	ENSGALG00000004509,ENSGALG00000006560,ENSGALG00000008621,ENSGALG00000011962,ENSGALG00000026744	0.0270098
GO:BP	negative regulation of axon extension	GO:0030517	ENSGALG00000004048,ENSGALG00000004476,ENSGALG00000004631,ENSGALG00000006560,ENSGALG00000017105,ENSGALG00000029261,ENSGALG00000034168,ENSGALG00000034965,ENSGALG00000042657	0.0314667
GO:BP	chromatin organization	GO:0006325	ENSGALG00000001522,ENSGALG00000001595,ENSGALG00000001644,ENSGALG00000002222,ENSGALG00000002336,ENSGALG00000003068,ENSGALG00000003299,ENSGALG00000003369,ENSGALG00000003596,ENSGALG00000003681,ENSGALG00000003882,ENSGALG00000004123,ENSGALG00000004225,ENSGALG00000004689,ENSGALG00000005035,ENSGALG00000005084,ENSGALG00000005383,ENSGALG00000005425,ENSGALG00000006254,ENSGALG00000006363,ENSGALG00000006502,…	0.0330418
GO:BP	hypothalamus cell migration	GO:0021855	ENSGALG00000006560,ENSGALG00000008621,ENSGALG00000011962,ENSGALG00000042492	0.034155
GO:BP	purine ribonucleotide biosynthetic process	GO:0009152	ENSGALG00000001330,ENSGALG00000001452,ENSGALG00000001895,ENSGALG00000002064,ENSGALG00000004882,ENSGALG00000005494,ENSGALG00000006753,ENSGALG00000006899,ENSGALG00000007926,ENSGALG00000009228,ENSGALG00000009286,ENSGALG00000011511,ENSGALG00000012034,ENSGALG00000014800,ENSGALG00000015230,ENSGALG00000015372,ENSGALG00000015751,ENSGALG00000015978,ENSGALG00000016608,ENSGALG00000029576,ENSGALG00000030086,…	0.0388186
GO:BP	histone modification	GO:0016570	ENSGALG00000001522,ENSGALG00000001595,ENSGALG00000001644,ENSGALG00000002222,ENSGALG00000002336,ENSGALG00000003068,ENSGALG00000003299,ENSGALG00000003369,ENSGALG00000003596,ENSGALG00000004225,ENSGALG00000004689,ENSGALG00000005035,ENSGALG00000005084,ENSGALG00000005383,ENSGALG00000005425,ENSGALG00000006502,ENSGALG00000007768,ENSGALG00000008230,ENSGALG00000008559,ENSGALG00000008595,ENSGALG00000009177,…	0.0411386
GO:BP	organic cyclic compound metabolic process	GO:1901360	ENSGALG00000000091,ENSGALG00000000137,ENSGALG00000000247,ENSGALG00000000284,ENSGALG00000000396,ENSGALG00000000419,ENSGALG00000000542,ENSGALG00000000632,ENSGALG00000000669,ENSGALG00000000693,ENSGALG00000000769,ENSGALG00000000817,ENSGALG00000000830,ENSGALG00000000845,ENSGALG00000000881,ENSGALG00000000891,ENSGALG00000000907,ENSGALG00000000944,ENSGALG00000001036,ENSGALG00000001234,ENSGALG00000001283,…	0.0444811
GO:BP	ribonucleotide biosynthetic process	GO:0009260	ENSGALG00000001330,ENSGALG00000001452,ENSGALG00000001895,ENSGALG00000002064,ENSGALG00000004882,ENSGALG00000005494,ENSGALG00000006753,ENSGALG00000006899,ENSGALG00000007926,ENSGALG00000009228,ENSGALG00000009286,ENSGALG00000011511,ENSGALG00000012034,ENSGALG00000014800,ENSGALG00000015230,ENSGALG00000015372,ENSGALG00000015751,ENSGALG00000015978,ENSGALG00000016608,ENSGALG00000029576,ENSGALG00000030086,…	0.0444811
GO:BP	ribose phosphate biosynthetic process	GO:0046390	ENSGALG00000001330,ENSGALG00000001452,ENSGALG00000001895,ENSGALG00000002064,ENSGALG00000004882,ENSGALG00000005494,ENSGALG00000006753,ENSGALG00000006899,ENSGALG00000007926,ENSGALG00000009228,ENSGALG00000009286,ENSGALG00000011511,ENSGALG00000012034,ENSGALG00000014800,ENSGALG00000015230,ENSGALG00000015372,ENSGALG00000015751,ENSGALG00000015978,ENSGALG00000016608,ENSGALG00000029576,ENSGALG00000030086,…	0.0444811
GO:BP	mitochondrial gene expression	GO:0140053	ENSGALG00000001036,ENSGALG00000002881,ENSGALG00000003067,ENSGALG00000003549,ENSGALG00000006561,ENSGALG00000007822,ENSGALG00000010485,ENSGALG00000014939,ENSGALG00000015002,ENSGALG00000015316,ENSGALG00000015328,ENSGALG00000015414,ENSGALG00000017097,ENSGALG00000017368,ENSGALG00000030028,ENSGALG00000034352,ENSGALG00000038102,ENSGALG00000045753	0.0488797
GO:BP	covalent chromatin modification	GO:0016569	ENSGALG00000001522,ENSGALG00000001595,ENSGALG00000001644,ENSGALG00000002222,ENSGALG00000002336,ENSGALG00000003068,ENSGALG00000003299,ENSGALG00000003369,ENSGALG00000003596,ENSGALG00000004225,ENSGALG00000004689,ENSGALG00000005035,ENSGALG00000005084,ENSGALG00000005383,ENSGALG00000005425,ENSGALG00000006502,ENSGALG00000007768,ENSGALG00000008230,ENSGALG00000008559,ENSGALG00000008595,ENSGALG00000009177,…	0.0493895
GO:BP	mRNA processing	GO:0006397	ENSGALG00000000137,ENSGALG00000001283,ENSGALG00000001624,ENSGALG00000001654,ENSGALG00000002002,ENSGALG00000002531,ENSGALG00000003799,ENSGALG00000004123,ENSGALG00000004705,ENSGALG00000005552,ENSGALG00000006332,ENSGALG00000006410,ENSGALG00000007516,ENSGALG00000008038,ENSGALG00000008154,ENSGALG00000009177,ENSGALG00000009332,ENSGALG00000009838,ENSGALG00000009985,ENSGALG00000010149,ENSGALG00000010501,…	0.0499741
GO:CC	ribosome	GO:0005840	ENSGALG00000000122,ENSGALG00000000150,ENSGALG00000000474,ENSGALG00000000618,ENSGALG00000000719,ENSGALG00000001465,ENSGALG00000001634,ENSGALG00000001658,ENSGALG00000002157,ENSGALG00000002379,ENSGALG00000002605,ENSGALG00000002644,ENSGALG00000002837,ENSGALG00000002868,ENSGALG00000003067,ENSGALG00000003197,ENSGALG00000003549,ENSGALG00000003919,ENSGALG00000003966,ENSGALG00000004362,ENSGALG00000004509,…	2.3e-67
GO:CC	ribosomal subunit	GO:0044391	ENSGALG00000000474,ENSGALG00000000618,ENSGALG00000001465,ENSGALG00000001658,ENSGALG00000002157,ENSGALG00000002379,ENSGALG00000002605,ENSGALG00000002644,ENSGALG00000002837,ENSGALG00000002868,ENSGALG00000003067,ENSGALG00000003919,ENSGALG00000004362,ENSGALG00000004509,ENSGALG00000004588,ENSGALG00000004818,ENSGALG00000004831,ENSGALG00000004871,ENSGALG00000005338,ENSGALG00000005490,ENSGALG00000005922,…	1.19e-52
GO:CC	cytosolic ribosome	GO:0022626	ENSGALG00000000150,ENSGALG00000000474,ENSGALG00000000618,ENSGALG00000001465,ENSGALG00000001634,ENSGALG00000001658,ENSGALG00000002157,ENSGALG00000002644,ENSGALG00000002837,ENSGALG00000002868,ENSGALG00000003197,ENSGALG00000003966,ENSGALG00000004509,ENSGALG00000004588,ENSGALG00000004818,ENSGALG00000004831,ENSGALG00000004871,ENSGALG00000005338,ENSGALG00000005490,ENSGALG00000005922,ENSGALG00000005948,…	1.6e-45
GO:CC	ribonucleoprotein complex	GO:1990904	ENSGALG00000000137,ENSGALG00000000247,ENSGALG00000000474,ENSGALG00000000618,ENSGALG00000001283,ENSGALG00000001465,ENSGALG00000001624,ENSGALG00000001658,ENSGALG00000002002,ENSGALG00000002157,ENSGALG00000002278,ENSGALG00000002379,ENSGALG00000002504,ENSGALG00000002531,ENSGALG00000002605,ENSGALG00000002644,ENSGALG00000002837,ENSGALG00000002868,ENSGALG00000003067,ENSGALG00000003197,ENSGALG00000003919,…	3.45e-37
GO:CC	mitochondrial protein-containing complex	GO:0098798	ENSGALG00000001452,ENSGALG00000002033,ENSGALG00000002089,ENSGALG00000002379,ENSGALG00000002605,ENSGALG00000003067,ENSGALG00000003625,ENSGALG00000004039,ENSGALG00000004302,ENSGALG00000004362,ENSGALG00000004845,ENSGALG00000005465,ENSGALG00000005704,ENSGALG00000005749,ENSGALG00000006073,ENSGALG00000006489,ENSGALG00000006561,ENSGALG00000006753,ENSGALG00000006899,ENSGALG00000006978,ENSGALG00000007473,…	6.66e-31
GO:CC	large ribosomal subunit	GO:0015934	ENSGALG00000000474,ENSGALG00000000618,ENSGALG00000001465,ENSGALG00000001658,ENSGALG00000002605,ENSGALG00000002644,ENSGALG00000002837,ENSGALG00000002868,ENSGALG00000003067,ENSGALG00000003919,ENSGALG00000004362,ENSGALG00000004818,ENSGALG00000005922,ENSGALG00000005948,ENSGALG00000006073,ENSGALG00000006179,ENSGALG00000006561,ENSGALG00000007473,ENSGALG00000007711,ENSGALG00000007822,ENSGALG00000008597,…	2.84e-30
GO:CC	intracellular anatomical structure	GO:0005622	ENSGALG00000000091,ENSGALG00000000122,ENSGALG00000000137,ENSGALG00000000150,ENSGALG00000000195,ENSGALG00000000208,ENSGALG00000000220,ENSGALG00000000247,ENSGALG00000000276,ENSGALG00000000284,ENSGALG00000000311,ENSGALG00000000419,ENSGALG00000000474,ENSGALG00000000542,ENSGALG00000000577,ENSGALG00000000581,ENSGALG00000000618,ENSGALG00000000629,ENSGALG00000000632,ENSGALG00000000650,ENSGALG00000000669,…	5.91e-27
GO:CC	intracellular organelle	GO:0043229	ENSGALG00000000091,ENSGALG00000000122,ENSGALG00000000137,ENSGALG00000000150,ENSGALG00000000208,ENSGALG00000000220,ENSGALG00000000247,ENSGALG00000000276,ENSGALG00000000284,ENSGALG00000000419,ENSGALG00000000474,ENSGALG00000000542,ENSGALG00000000577,ENSGALG00000000581,ENSGALG00000000618,ENSGALG00000000629,ENSGALG00000000632,ENSGALG00000000650,ENSGALG00000000669,ENSGALG00000000719,ENSGALG00000000740,…	1.32e-26
GO:CC	organelle	GO:0043226	ENSGALG00000000091,ENSGALG00000000122,ENSGALG00000000137,ENSGALG00000000150,ENSGALG00000000208,ENSGALG00000000220,ENSGALG00000000247,ENSGALG00000000276,ENSGALG00000000284,ENSGALG00000000419,ENSGALG00000000474,ENSGALG00000000542,ENSGALG00000000577,ENSGALG00000000581,ENSGALG00000000618,ENSGALG00000000629,ENSGALG00000000632,ENSGALG00000000650,ENSGALG00000000669,ENSGALG00000000719,ENSGALG00000000740,…	1.87e-26
GO:CC	membrane-bounded organelle	GO:0043227	ENSGALG00000000091,ENSGALG00000000122,ENSGALG00000000137,ENSGALG00000000208,ENSGALG00000000220,ENSGALG00000000247,ENSGALG00000000276,ENSGALG00000000284,ENSGALG00000000419,ENSGALG00000000474,ENSGALG00000000542,ENSGALG00000000577,ENSGALG00000000581,ENSGALG00000000618,ENSGALG00000000629,ENSGALG00000000650,ENSGALG00000000669,ENSGALG00000000740,ENSGALG00000000769,ENSGALG00000000784,ENSGALG00000000830,…	4.27e-26
GO:CC	mitochondrion	GO:0005739	ENSGALG00000000122,ENSGALG00000000629,ENSGALG00000000905,ENSGALG00000000907,ENSGALG00000001036,ENSGALG00000001096,ENSGALG00000001330,ENSGALG00000001452,ENSGALG00000001654,ENSGALG00000001949,ENSGALG00000001988,ENSGALG00000002033,ENSGALG00000002064,ENSGALG00000002089,ENSGALG00000002266,ENSGALG00000002379,ENSGALG00000002605,ENSGALG00000002765,ENSGALG00000002881,ENSGALG00000002944,ENSGALG00000003067,…	4.45e-26
GO:CC	intracellular membrane-bounded organelle	GO:0043231	ENSGALG00000000091,ENSGALG00000000122,ENSGALG00000000137,ENSGALG00000000208,ENSGALG00000000220,ENSGALG00000000247,ENSGALG00000000276,ENSGALG00000000284,ENSGALG00000000419,ENSGALG00000000474,ENSGALG00000000542,ENSGALG00000000577,ENSGALG00000000581,ENSGALG00000000618,ENSGALG00000000629,ENSGALG00000000650,ENSGALG00000000669,ENSGALG00000000740,ENSGALG00000000769,ENSGALG00000000784,ENSGALG00000000830,…	4.73e-26
GO:CC	small ribosomal subunit	GO:0015935	ENSGALG00000002157,ENSGALG00000002379,ENSGALG00000004509,ENSGALG00000004588,ENSGALG00000004831,ENSGALG00000004871,ENSGALG00000005338,ENSGALG00000005490,ENSGALG00000006096,ENSGALG00000009890,ENSGALG00000010077,ENSGALG00000010124,ENSGALG00000010296,ENSGALG00000011293,ENSGALG00000013990,ENSGALG00000014432,ENSGALG00000014700,ENSGALG00000015002,ENSGALG00000015082,ENSGALG00000015195,ENSGALG00000015617,…	6.82e-24
GO:CC	protein-containing complex	GO:0032991	ENSGALG00000000091,ENSGALG00000000122,ENSGALG00000000137,ENSGALG00000000141,ENSGALG00000000162,ENSGALG00000000220,ENSGALG00000000247,ENSGALG00000000276,ENSGALG00000000419,ENSGALG00000000442,ENSGALG00000000474,ENSGALG00000000577,ENSGALG00000000618,ENSGALG00000000632,ENSGALG00000000669,ENSGALG00000000721,ENSGALG00000000845,ENSGALG00000000905,ENSGALG00000000907,ENSGALG00000000918,ENSGALG00000001014,…	2.04e-23
GO:CC	cytosolic small ribosomal subunit	GO:0022627	ENSGALG00000002157,ENSGALG00000004509,ENSGALG00000004588,ENSGALG00000004831,ENSGALG00000004871,ENSGALG00000005338,ENSGALG00000005490,ENSGALG00000006096,ENSGALG00000010077,ENSGALG00000010124,ENSGALG00000013990,ENSGALG00000014432,ENSGALG00000014700,ENSGALG00000015082,ENSGALG00000015195,ENSGALG00000015617,ENSGALG00000016392,ENSGALG00000017299,ENSGALG00000017330,ENSGALG00000026490,ENSGALG00000032052,…	1.41e-19
GO:CC	intracellular organelle lumen	GO:0070013	ENSGALG00000000091,ENSGALG00000000122,ENSGALG00000000208,ENSGALG00000000220,ENSGALG00000000247,ENSGALG00000000276,ENSGALG00000000284,ENSGALG00000000474,ENSGALG00000000542,ENSGALG00000000577,ENSGALG00000000581,ENSGALG00000000618,ENSGALG00000000650,ENSGALG00000000669,ENSGALG00000000784,ENSGALG00000000830,ENSGALG00000000875,ENSGALG00000000881,ENSGALG00000000891,ENSGALG00000000905,ENSGALG00000001036,…	9.93e-19
GO:CC	membrane-enclosed lumen	GO:0031974	ENSGALG00000000091,ENSGALG00000000122,ENSGALG00000000208,ENSGALG00000000220,ENSGALG00000000247,ENSGALG00000000276,ENSGALG00000000284,ENSGALG00000000474,ENSGALG00000000542,ENSGALG00000000577,ENSGALG00000000581,ENSGALG00000000618,ENSGALG00000000650,ENSGALG00000000669,ENSGALG00000000784,ENSGALG00000000830,ENSGALG00000000875,ENSGALG00000000881,ENSGALG00000000891,ENSGALG00000000905,ENSGALG00000001036,…	9.93e-19
GO:CC	organelle lumen	GO:0043233	ENSGALG00000000091,ENSGALG00000000122,ENSGALG00000000208,ENSGALG00000000220,ENSGALG00000000247,ENSGALG00000000276,ENSGALG00000000284,ENSGALG00000000474,ENSGALG00000000542,ENSGALG00000000577,ENSGALG00000000581,ENSGALG00000000618,ENSGALG00000000650,ENSGALG00000000669,ENSGALG00000000784,ENSGALG00000000830,ENSGALG00000000875,ENSGALG00000000881,ENSGALG00000000891,ENSGALG00000000905,ENSGALG00000001036,…	9.93e-19
GO:CC	mitochondrial inner membrane	GO:0005743	ENSGALG00000000629,ENSGALG00000001452,ENSGALG00000002033,ENSGALG00000002064,ENSGALG00000002089,ENSGALG00000002881,ENSGALG00000003549,ENSGALG00000003625,ENSGALG00000004039,ENSGALG00000004065,ENSGALG00000004302,ENSGALG00000004416,ENSGALG00000004845,ENSGALG00000004927,ENSGALG00000005465,ENSGALG00000005704,ENSGALG00000005749,ENSGALG00000006073,ENSGALG00000006153,ENSGALG00000006489,ENSGALG00000006753,…	1.01e-18
GO:CC	inner mitochondrial membrane protein complex	GO:0098800	ENSGALG00000001452,ENSGALG00000002033,ENSGALG00000002089,ENSGALG00000003625,ENSGALG00000004039,ENSGALG00000004302,ENSGALG00000005465,ENSGALG00000005704,ENSGALG00000005749,ENSGALG00000006073,ENSGALG00000006489,ENSGALG00000006753,ENSGALG00000006899,ENSGALG00000006978,ENSGALG00000007926,ENSGALG00000008066,ENSGALG00000008084,ENSGALG00000008239,ENSGALG00000008613,ENSGALG00000008821,ENSGALG00000009703,…	1.22e-18
GO:CC	cytosolic large ribosomal subunit	GO:0022625	ENSGALG00000000474,ENSGALG00000000618,ENSGALG00000001465,ENSGALG00000001658,ENSGALG00000002644,ENSGALG00000002837,ENSGALG00000004818,ENSGALG00000005922,ENSGALG00000006179,ENSGALG00000007711,ENSGALG00000008620,ENSGALG00000008806,ENSGALG00000015339,ENSGALG00000016232,ENSGALG00000016775,ENSGALG00000023294,ENSGALG00000029897,ENSGALG00000030378,ENSGALG00000030878,ENSGALG00000034811,ENSGALG00000035252,…	9.19e-17
GO:CC	organelle inner membrane	GO:0019866	ENSGALG00000000629,ENSGALG00000001452,ENSGALG00000002033,ENSGALG00000002064,ENSGALG00000002089,ENSGALG00000002881,ENSGALG00000003549,ENSGALG00000003625,ENSGALG00000003781,ENSGALG00000004039,ENSGALG00000004065,ENSGALG00000004302,ENSGALG00000004416,ENSGALG00000004845,ENSGALG00000004927,ENSGALG00000005465,ENSGALG00000005704,ENSGALG00000005749,ENSGALG00000006073,ENSGALG00000006153,ENSGALG00000006489,…	1.66e-16
GO:CC	mitochondrial respirasome	GO:0005746	ENSGALG00000002033,ENSGALG00000003625,ENSGALG00000004302,ENSGALG00000005465,ENSGALG00000005704,ENSGALG00000005749,ENSGALG00000006073,ENSGALG00000007863,ENSGALG00000008066,ENSGALG00000008084,ENSGALG00000008239,ENSGALG00000008613,ENSGALG00000008821,ENSGALG00000009703,ENSGALG00000011325,ENSGALG00000013191,ENSGALG00000014121,ENSGALG00000022813,ENSGALG00000025819,ENSGALG00000025999,ENSGALG00000027688,…	4.6e-16
GO:CC	respirasome	GO:0070469	ENSGALG00000002033,ENSGALG00000003625,ENSGALG00000004302,ENSGALG00000005465,ENSGALG00000005704,ENSGALG00000005749,ENSGALG00000006073,ENSGALG00000007863,ENSGALG00000008066,ENSGALG00000008084,ENSGALG00000008239,ENSGALG00000008613,ENSGALG00000008821,ENSGALG00000009703,ENSGALG00000011325,ENSGALG00000013191,ENSGALG00000014121,ENSGALG00000017380,ENSGALG00000022813,ENSGALG00000025819,ENSGALG00000025999,…	5.79e-16
GO:CC	mitochondrial ribosome	GO:0005761	ENSGALG00000002379,ENSGALG00000002605,ENSGALG00000003067,ENSGALG00000003549,ENSGALG00000004362,ENSGALG00000006073,ENSGALG00000006561,ENSGALG00000007473,ENSGALG00000007822,ENSGALG00000009890,ENSGALG00000010285,ENSGALG00000010296,ENSGALG00000010761,ENSGALG00000011293,ENSGALG00000013759,ENSGALG00000014435,ENSGALG00000014874,ENSGALG00000015002,ENSGALG00000015543,ENSGALG00000015742,ENSGALG00000016731,…	5.79e-16
GO:CC	organellar ribosome	GO:0000313	ENSGALG00000002379,ENSGALG00000002605,ENSGALG00000003067,ENSGALG00000003549,ENSGALG00000004362,ENSGALG00000006073,ENSGALG00000006561,ENSGALG00000007473,ENSGALG00000007822,ENSGALG00000009890,ENSGALG00000010285,ENSGALG00000010296,ENSGALG00000010761,ENSGALG00000011293,ENSGALG00000013759,ENSGALG00000014435,ENSGALG00000014874,ENSGALG00000015002,ENSGALG00000015543,ENSGALG00000015742,ENSGALG00000016731,…	5.79e-16
GO:CC	respiratory chain complex	GO:0098803	ENSGALG00000002033,ENSGALG00000003625,ENSGALG00000004302,ENSGALG00000005465,ENSGALG00000005704,ENSGALG00000005749,ENSGALG00000006073,ENSGALG00000007863,ENSGALG00000008066,ENSGALG00000008084,ENSGALG00000008239,ENSGALG00000008613,ENSGALG00000008821,ENSGALG00000009703,ENSGALG00000011325,ENSGALG00000013191,ENSGALG00000014121,ENSGALG00000022813,ENSGALG00000025819,ENSGALG00000025999,ENSGALG00000027688,…	5.9e-16
GO:CC	mitochondrial envelope	GO:0005740	ENSGALG00000000629,ENSGALG00000001452,ENSGALG00000002033,ENSGALG00000002064,ENSGALG00000002089,ENSGALG00000002765,ENSGALG00000002881,ENSGALG00000003549,ENSGALG00000003625,ENSGALG00000004003,ENSGALG00000004039,ENSGALG00000004065,ENSGALG00000004302,ENSGALG00000004416,ENSGALG00000004845,ENSGALG00000004927,ENSGALG00000004963,ENSGALG00000005465,ENSGALG00000005704,ENSGALG00000005749,ENSGALG00000006073,…	8.26e-16
GO:CC	mitochondrial membrane	GO:0031966	ENSGALG00000000629,ENSGALG00000001452,ENSGALG00000002033,ENSGALG00000002064,ENSGALG00000002089,ENSGALG00000002881,ENSGALG00000003549,ENSGALG00000003625,ENSGALG00000004039,ENSGALG00000004065,ENSGALG00000004302,ENSGALG00000004416,ENSGALG00000004845,ENSGALG00000004927,ENSGALG00000005465,ENSGALG00000005704,ENSGALG00000005749,ENSGALG00000006073,ENSGALG00000006153,ENSGALG00000006489,ENSGALG00000006753,…	1.42e-14
GO:CC	respiratory chain complex I	GO:0045271	ENSGALG00000002033,ENSGALG00000003625,ENSGALG00000004302,ENSGALG00000005465,ENSGALG00000005704,ENSGALG00000006073,ENSGALG00000008084,ENSGALG00000008239,ENSGALG00000008613,ENSGALG00000008821,ENSGALG00000009703,ENSGALG00000011325,ENSGALG00000013191,ENSGALG00000022813,ENSGALG00000025999,ENSGALG00000027688,ENSGALG00000028537,ENSGALG00000030436,ENSGALG00000032595,ENSGALG00000035223,ENSGALG00000036625,…	5.04e-14
GO:CC	NADH dehydrogenase complex	GO:0030964	ENSGALG00000002033,ENSGALG00000003625,ENSGALG00000004302,ENSGALG00000005465,ENSGALG00000005704,ENSGALG00000006073,ENSGALG00000008084,ENSGALG00000008239,ENSGALG00000008613,ENSGALG00000008821,ENSGALG00000009703,ENSGALG00000011325,ENSGALG00000013191,ENSGALG00000022813,ENSGALG00000025999,ENSGALG00000027688,ENSGALG00000028537,ENSGALG00000030436,ENSGALG00000032595,ENSGALG00000035223,ENSGALG00000036625,…	5.04e-14
GO:CC	mitochondrial respiratory chain complex I	GO:0005747	ENSGALG00000002033,ENSGALG00000003625,ENSGALG00000004302,ENSGALG00000005465,ENSGALG00000005704,ENSGALG00000006073,ENSGALG00000008084,ENSGALG00000008239,ENSGALG00000008613,ENSGALG00000008821,ENSGALG00000009703,ENSGALG00000011325,ENSGALG00000013191,ENSGALG00000022813,ENSGALG00000025999,ENSGALG00000027688,ENSGALG00000028537,ENSGALG00000030436,ENSGALG00000032595,ENSGALG00000035223,ENSGALG00000036625,…	5.04e-14
GO:CC	mitochondrial large ribosomal subunit	GO:0005762	ENSGALG00000002605,ENSGALG00000003067,ENSGALG00000004362,ENSGALG00000006073,ENSGALG00000006561,ENSGALG00000007473,ENSGALG00000007822,ENSGALG00000010285,ENSGALG00000010296,ENSGALG00000010761,ENSGALG00000011293,ENSGALG00000013759,ENSGALG00000014435,ENSGALG00000014874,ENSGALG00000015543,ENSGALG00000015742,ENSGALG00000016731,ENSGALG00000017319,ENSGALG00000022950,ENSGALG00000029419,ENSGALG00000030994,…	1.45e-13
GO:CC	organellar large ribosomal subunit	GO:0000315	ENSGALG00000002605,ENSGALG00000003067,ENSGALG00000004362,ENSGALG00000006073,ENSGALG00000006561,ENSGALG00000007473,ENSGALG00000007822,ENSGALG00000010285,ENSGALG00000010296,ENSGALG00000010761,ENSGALG00000011293,ENSGALG00000013759,ENSGALG00000014435,ENSGALG00000014874,ENSGALG00000015543,ENSGALG00000015742,ENSGALG00000016731,ENSGALG00000017319,ENSGALG00000022950,ENSGALG00000029419,ENSGALG00000030994,…	1.45e-13
GO:CC	nuclear lumen	GO:0031981	ENSGALG00000000091,ENSGALG00000000122,ENSGALG00000000208,ENSGALG00000000220,ENSGALG00000000247,ENSGALG00000000276,ENSGALG00000000284,ENSGALG00000000474,ENSGALG00000000542,ENSGALG00000000577,ENSGALG00000000581,ENSGALG00000000618,ENSGALG00000000650,ENSGALG00000000669,ENSGALG00000000784,ENSGALG00000000830,ENSGALG00000000875,ENSGALG00000000881,ENSGALG00000000891,ENSGALG00000000905,ENSGALG00000001036,…	2.16e-13
GO:CC	catalytic complex	GO:1902494	ENSGALG00000000137,ENSGALG00000000276,ENSGALG00000000845,ENSGALG00000000905,ENSGALG00000000918,ENSGALG00000001101,ENSGALG00000001103,ENSGALG00000001219,ENSGALG00000001283,ENSGALG00000001439,ENSGALG00000001473,ENSGALG00000001522,ENSGALG00000001595,ENSGALG00000001624,ENSGALG00000001644,ENSGALG00000001655,ENSGALG00000002002,ENSGALG00000002033,ENSGALG00000002085,ENSGALG00000002336,ENSGALG00000002424,…	2.52e-13
GO:CC	cytoplasm	GO:0005737	ENSGALG00000000122,ENSGALG00000000137,ENSGALG00000000150,ENSGALG00000000195,ENSGALG00000000208,ENSGALG00000000220,ENSGALG00000000276,ENSGALG00000000311,ENSGALG00000000419,ENSGALG00000000474,ENSGALG00000000577,ENSGALG00000000581,ENSGALG00000000618,ENSGALG00000000629,ENSGALG00000000650,ENSGALG00000000740,ENSGALG00000000769,ENSGALG00000000784,ENSGALG00000000845,ENSGALG00000000875,ENSGALG00000000881,…	3.16e-12
GO:CC	polysomal ribosome	GO:0042788	ENSGALG00000000474,ENSGALG00000001465,ENSGALG00000001658,ENSGALG00000002644,ENSGALG00000003197,ENSGALG00000004818,ENSGALG00000005338,ENSGALG00000008620,ENSGALG00000015339,ENSGALG00000015617,ENSGALG00000016232,ENSGALG00000016775,ENSGALG00000029897,ENSGALG00000030378,ENSGALG00000040522,ENSGALG00000049538,ENSGALG00000049865	2.94e-11
GO:CC	nucleus	GO:0005634	ENSGALG00000000091,ENSGALG00000000122,ENSGALG00000000137,ENSGALG00000000208,ENSGALG00000000220,ENSGALG00000000247,ENSGALG00000000276,ENSGALG00000000284,ENSGALG00000000474,ENSGALG00000000542,ENSGALG00000000577,ENSGALG00000000581,ENSGALG00000000618,ENSGALG00000000650,ENSGALG00000000669,ENSGALG00000000784,ENSGALG00000000830,ENSGALG00000000838,ENSGALG00000000845,ENSGALG00000000875,ENSGALG00000000881,…	4.98e-11
GO:CC	nuclear protein-containing complex	GO:0140513	ENSGALG00000000091,ENSGALG00000000137,ENSGALG00000000577,ENSGALG00000000669,ENSGALG00000000845,ENSGALG00000001101,ENSGALG00000001283,ENSGALG00000001522,ENSGALG00000001595,ENSGALG00000001624,ENSGALG00000001644,ENSGALG00000002002,ENSGALG00000002064,ENSGALG00000002085,ENSGALG00000002336,ENSGALG00000002424,ENSGALG00000002426,ENSGALG00000002524,ENSGALG00000002531,ENSGALG00000002969,ENSGALG00000003068,…	1.96e-10
GO:CC	envelope	GO:0031975	ENSGALG00000000577,ENSGALG00000000629,ENSGALG00000001270,ENSGALG00000001452,ENSGALG00000001522,ENSGALG00000002033,ENSGALG00000002064,ENSGALG00000002085,ENSGALG00000002089,ENSGALG00000002569,ENSGALG00000002765,ENSGALG00000002881,ENSGALG00000003549,ENSGALG00000003625,ENSGALG00000003688,ENSGALG00000003781,ENSGALG00000004003,ENSGALG00000004039,ENSGALG00000004065,ENSGALG00000004302,ENSGALG00000004416,…	2.35e-10
GO:CC	organelle envelope	GO:0031967	ENSGALG00000000577,ENSGALG00000000629,ENSGALG00000001270,ENSGALG00000001452,ENSGALG00000001522,ENSGALG00000002033,ENSGALG00000002064,ENSGALG00000002085,ENSGALG00000002089,ENSGALG00000002569,ENSGALG00000002765,ENSGALG00000002881,ENSGALG00000003549,ENSGALG00000003625,ENSGALG00000003688,ENSGALG00000003781,ENSGALG00000004003,ENSGALG00000004039,ENSGALG00000004065,ENSGALG00000004302,ENSGALG00000004416,…	2.35e-10
GO:CC	mitochondrial matrix	GO:0005759	ENSGALG00000001036,ENSGALG00000001654,ENSGALG00000002266,ENSGALG00000002379,ENSGALG00000002605,ENSGALG00000002881,ENSGALG00000002944,ENSGALG00000003067,ENSGALG00000003549,ENSGALG00000004362,ENSGALG00000005280,ENSGALG00000006073,ENSGALG00000006561,ENSGALG00000007036,ENSGALG00000007473,ENSGALG00000007822,ENSGALG00000009890,ENSGALG00000010285,ENSGALG00000010296,ENSGALG00000010761,ENSGALG00000011293,…	4.39e-10
GO:CC	nucleoplasm	GO:0005654	ENSGALG00000000122,ENSGALG00000000208,ENSGALG00000000220,ENSGALG00000000276,ENSGALG00000000284,ENSGALG00000000542,ENSGALG00000000577,ENSGALG00000000581,ENSGALG00000000650,ENSGALG00000000669,ENSGALG00000000784,ENSGALG00000000830,ENSGALG00000000875,ENSGALG00000000881,ENSGALG00000000891,ENSGALG00000000905,ENSGALG00000001036,ENSGALG00000001101,ENSGALG00000001103,ENSGALG00000001283,ENSGALG00000001332,…	5.74e-10
GO:CC	oxidoreductase complex	GO:1990204	ENSGALG00000002033,ENSGALG00000003369,ENSGALG00000003625,ENSGALG00000004302,ENSGALG00000005465,ENSGALG00000005704,ENSGALG00000006073,ENSGALG00000008066,ENSGALG00000008084,ENSGALG00000008239,ENSGALG00000008613,ENSGALG00000008821,ENSGALG00000009703,ENSGALG00000010286,ENSGALG00000011325,ENSGALG00000013191,ENSGALG00000022813,ENSGALG00000025819,ENSGALG00000025999,ENSGALG00000027688,ENSGALG00000028537,…	1.06e-09
GO:CC	nucleolus	GO:0005730	ENSGALG00000000091,ENSGALG00000000247,ENSGALG00000000474,ENSGALG00000000542,ENSGALG00000000618,ENSGALG00000000650,ENSGALG00000000891,ENSGALG00000001634,ENSGALG00000001658,ENSGALG00000001666,ENSGALG00000001954,ENSGALG00000002203,ENSGALG00000002222,ENSGALG00000002426,ENSGALG00000002510,ENSGALG00000002524,ENSGALG00000002531,ENSGALG00000002569,ENSGALG00000002836,ENSGALG00000002868,ENSGALG00000002944,…	5.77e-08
GO:CC	non-membrane-bounded organelle	GO:0043228	ENSGALG00000000091,ENSGALG00000000122,ENSGALG00000000150,ENSGALG00000000208,ENSGALG00000000220,ENSGALG00000000247,ENSGALG00000000284,ENSGALG00000000474,ENSGALG00000000542,ENSGALG00000000618,ENSGALG00000000632,ENSGALG00000000650,ENSGALG00000000669,ENSGALG00000000719,ENSGALG00000000845,ENSGALG00000000875,ENSGALG00000000891,ENSGALG00000000905,ENSGALG00000000918,ENSGALG00000000978,ENSGALG00000001014,…	7.37e-08
GO:CC	intracellular non-membrane-bounded organelle	GO:0043232	ENSGALG00000000091,ENSGALG00000000122,ENSGALG00000000150,ENSGALG00000000208,ENSGALG00000000220,ENSGALG00000000247,ENSGALG00000000284,ENSGALG00000000474,ENSGALG00000000542,ENSGALG00000000618,ENSGALG00000000632,ENSGALG00000000650,ENSGALG00000000669,ENSGALG00000000719,ENSGALG00000000845,ENSGALG00000000875,ENSGALG00000000891,ENSGALG00000000905,ENSGALG00000000918,ENSGALG00000000978,ENSGALG00000001014,…	7.37e-08
GO:CC	proton-transporting ATP synthase complex	GO:0045259	ENSGALG00000001330,ENSGALG00000001452,ENSGALG00000006753,ENSGALG00000006899,ENSGALG00000007926,ENSGALG00000009286,ENSGALG00000015372,ENSGALG00000015751,ENSGALG00000030086,ENSGALG00000032465,ENSGALG00000032875,ENSGALG00000033001,ENSGALG00000034645,ENSGALG00000051266	9.27e-08
GO:CC	polysome	GO:0005844	ENSGALG00000000474,ENSGALG00000001465,ENSGALG00000001658,ENSGALG00000002278,ENSGALG00000002644,ENSGALG00000003197,ENSGALG00000004818,ENSGALG00000005338,ENSGALG00000008620,ENSGALG00000009177,ENSGALG00000011243,ENSGALG00000015082,ENSGALG00000015339,ENSGALG00000015617,ENSGALG00000016232,ENSGALG00000016775,ENSGALG00000017330,ENSGALG00000029897,ENSGALG00000030378,ENSGALG00000040522,ENSGALG00000042122,…	1.53e-07
GO:CC	cytosol	GO:0005829	ENSGALG00000000122,ENSGALG00000000137,ENSGALG00000000150,ENSGALG00000000208,ENSGALG00000000311,ENSGALG00000000419,ENSGALG00000000474,ENSGALG00000000581,ENSGALG00000000618,ENSGALG00000000650,ENSGALG00000000784,ENSGALG00000000875,ENSGALG00000000881,ENSGALG00000000907,ENSGALG00000000993,ENSGALG00000001103,ENSGALG00000001225,ENSGALG00000001270,ENSGALG00000001465,ENSGALG00000001467,ENSGALG00000001475,…	1.43e-06
GO:CC	organelle membrane	GO:0031090	ENSGALG00000000419,ENSGALG00000000629,ENSGALG00000000784,ENSGALG00000000845,ENSGALG00000001219,ENSGALG00000001425,ENSGALG00000001452,ENSGALG00000001467,ENSGALG00000001522,ENSGALG00000001564,ENSGALG00000001655,ENSGALG00000001740,ENSGALG00000001943,ENSGALG00000002033,ENSGALG00000002064,ENSGALG00000002085,ENSGALG00000002089,ENSGALG00000002458,ENSGALG00000002709,ENSGALG00000002836,ENSGALG00000002837,…	1.88e-06
GO:CC	mitochondrial proton-transporting ATP synthase complex	GO:0005753	ENSGALG00000001452,ENSGALG00000006753,ENSGALG00000006899,ENSGALG00000007926,ENSGALG00000015372,ENSGALG00000015751,ENSGALG00000032465,ENSGALG00000033001,ENSGALG00000034645,ENSGALG00000051266	5.12e-06
GO:CC	proton-transporting ATP synthase complex, coupling factor F(o)	GO:0045263	ENSGALG00000001330,ENSGALG00000001452,ENSGALG00000006899,ENSGALG00000007926,ENSGALG00000009286,ENSGALG00000015372,ENSGALG00000015751,ENSGALG00000030086,ENSGALG00000032465	5.92e-06
GO:CC	transferase complex	GO:1990234	ENSGALG00000000137,ENSGALG00000000276,ENSGALG00000000845,ENSGALG00000001439,ENSGALG00000001473,ENSGALG00000001522,ENSGALG00000001595,ENSGALG00000002085,ENSGALG00000002336,ENSGALG00000002424,ENSGALG00000002458,ENSGALG00000002649,ENSGALG00000003068,ENSGALG00000003369,ENSGALG00000003484,ENSGALG00000003498,ENSGALG00000003596,ENSGALG00000004611,ENSGALG00000004947,ENSGALG00000005035,ENSGALG00000005084,…	6.33e-05
GO:CC	U2-type spliceosomal complex	GO:0005684	ENSGALG00000000137,ENSGALG00000001624,ENSGALG00000002002,ENSGALG00000002531,ENSGALG00000004705,ENSGALG00000008038,ENSGALG00000009838,ENSGALG00000009985,ENSGALG00000010501,ENSGALG00000012468,ENSGALG00000013383,ENSGALG00000013639,ENSGALG00000014395,ENSGALG00000030824,ENSGALG00000031298,ENSGALG00000035421,ENSGALG00000036283,ENSGALG00000037172,ENSGALG00000040739,ENSGALG00000041334,ENSGALG00000041520,…	0.000193774
GO:CC	mitochondrial proton-transporting ATP synthase complex, coupling factor F(o)	GO:0000276	ENSGALG00000001452,ENSGALG00000006899,ENSGALG00000007926,ENSGALG00000015372,ENSGALG00000015751,ENSGALG00000032465	0.00019518
GO:CC	organellar small ribosomal subunit	GO:0000314	ENSGALG00000002379,ENSGALG00000009890,ENSGALG00000010296,ENSGALG00000011293,ENSGALG00000015002,ENSGALG00000017033,ENSGALG00000026303,ENSGALG00000030028,ENSGALG00000050621	0.000247567
GO:CC	spliceosomal complex	GO:0005681	ENSGALG00000000137,ENSGALG00000001283,ENSGALG00000001624,ENSGALG00000002002,ENSGALG00000002531,ENSGALG00000004705,ENSGALG00000005552,ENSGALG00000005885,ENSGALG00000008038,ENSGALG00000008070,ENSGALG00000009250,ENSGALG00000009838,ENSGALG00000009985,ENSGALG00000010501,ENSGALG00000011409,ENSGALG00000012468,ENSGALG00000013383,ENSGALG00000013639,ENSGALG00000014395,ENSGALG00000014652,ENSGALG00000014756,…	0.000247567
GO:CC	mitochondrial small ribosomal subunit	GO:0005763	ENSGALG00000002379,ENSGALG00000009890,ENSGALG00000010296,ENSGALG00000011293,ENSGALG00000015002,ENSGALG00000017033,ENSGALG00000026303,ENSGALG00000030028,ENSGALG00000050621	0.000247567
GO:CC	proton-transporting two-sector ATPase complex, proton-transporting domain	GO:0033177	ENSGALG00000001330,ENSGALG00000001452,ENSGALG00000006899,ENSGALG00000007926,ENSGALG00000009286,ENSGALG00000015372,ENSGALG00000015751,ENSGALG00000020754,ENSGALG00000030086,ENSGALG00000032465,ENSGALG00000049287	0.000605773
GO:CC	proton-transporting two-sector ATPase complex	GO:0016469	ENSGALG00000001330,ENSGALG00000001452,ENSGALG00000006753,ENSGALG00000006899,ENSGALG00000007926,ENSGALG00000009286,ENSGALG00000014800,ENSGALG00000015372,ENSGALG00000015751,ENSGALG00000020754,ENSGALG00000030086,ENSGALG00000032465,ENSGALG00000032875,ENSGALG00000033001,ENSGALG00000034645,ENSGALG00000049287,ENSGALG00000051266	0.000852588
GO:CC	granular component	GO:0001652	ENSGALG00000008474,ENSGALG00000010661,ENSGALG00000030969,ENSGALG00000035696,ENSGALG00000038413	0.00118296
GO:CC	eukaryotic translation initiation factor 3 complex	GO:0005852	ENSGALG00000003337,ENSGALG00000005326,ENSGALG00000008187,ENSGALG00000012529,ENSGALG00000029343,ENSGALG00000034475,ENSGALG00000037067,ENSGALG00000040522	0.00245284
GO:CC	U12-type spliceosomal complex	GO:0005689	ENSGALG00000000137,ENSGALG00000002531,ENSGALG00000008038,ENSGALG00000008070,ENSGALG00000014395,ENSGALG00000021027,ENSGALG00000026559,ENSGALG00000030824,ENSGALG00000035421,ENSGALG00000041334	0.00609134
GO:CC	methyltransferase complex	GO:0034708	ENSGALG00000000137,ENSGALG00000001522,ENSGALG00000001595,ENSGALG00000003068,ENSGALG00000005084,ENSGALG00000005121,ENSGALG00000008653,ENSGALG00000009169,ENSGALG00000013438,ENSGALG00000013889,ENSGALG00000014060,ENSGALG00000016546,ENSGALG00000029616,ENSGALG00000031131,ENSGALG00000035421,ENSGALG00000036064,ENSGALG00000036856,ENSGALG00000041334,ENSGALG00000049138,ENSGALG00000050005	0.00712203
GO:CC	histone acetyltransferase complex	GO:0000123	ENSGALG00000001522,ENSGALG00000002336,ENSGALG00000003369,ENSGALG00000003596,ENSGALG00000005035,ENSGALG00000005121,ENSGALG00000005425,ENSGALG00000009287,ENSGALG00000010048,ENSGALG00000011992,ENSGALG00000012453,ENSGALG00000015547,ENSGALG00000016705,ENSGALG00000016727,ENSGALG00000017047,ENSGALG00000029379,ENSGALG00000033877,ENSGALG00000036356,ENSGALG00000049138,ENSGALG00000050868,ENSGALG00000052204	0.0120151
GO:CC	endoribonuclease complex	GO:1902555	ENSGALG00000006486,ENSGALG00000010999,ENSGALG00000012916,ENSGALG00000033126,ENSGALG00000038939,ENSGALG00000041972,ENSGALG00000043711,ENSGALG00000047163,ENSGALG00000052307	0.0120151
GO:CC	intracellular protein-containing complex	GO:0140535	ENSGALG00000000276,ENSGALG00000000905,ENSGALG00000001103,ENSGALG00000001439,ENSGALG00000001473,ENSGALG00000001522,ENSGALG00000002085,ENSGALG00000002336,ENSGALG00000002424,ENSGALG00000002649,ENSGALG00000003046,ENSGALG00000003369,ENSGALG00000003484,ENSGALG00000003498,ENSGALG00000003596,ENSGALG00000003767,ENSGALG00000003775,ENSGALG00000004611,ENSGALG00000004947,ENSGALG00000005035,ENSGALG00000005121,…	0.0139452
GO:CC	RNA polymerase complex	GO:0030880	ENSGALG00000002424,ENSGALG00000003369,ENSGALG00000003498,ENSGALG00000004947,ENSGALG00000005121,ENSGALG00000005395,ENSGALG00000006841,ENSGALG00000008534,ENSGALG00000008595,ENSGALG00000008749,ENSGALG00000010576,ENSGALG00000011387,ENSGALG00000012291,ENSGALG00000013183,ENSGALG00000014790,ENSGALG00000015122,ENSGALG00000015641,ENSGALG00000016705,ENSGALG00000017681,ENSGALG00000030808,ENSGALG00000037879,…	0.0161766
GO:CC	membrane protein complex	GO:0098796	ENSGALG00000000141,ENSGALG00000000162,ENSGALG00000000220,ENSGALG00000000419,ENSGALG00000000442,ENSGALG00000001219,ENSGALG00000001330,ENSGALG00000001452,ENSGALG00000001467,ENSGALG00000001655,ENSGALG00000002033,ENSGALG00000002064,ENSGALG00000002089,ENSGALG00000002458,ENSGALG00000003443,ENSGALG00000003625,ENSGALG00000003738,ENSGALG00000003781,ENSGALG00000003880,ENSGALG00000004039,ENSGALG00000004134,…	0.0169963
GO:CC	mitochondrial intermembrane space	GO:0005758	ENSGALG00000002064,ENSGALG00000002765,ENSGALG00000002881,ENSGALG00000004003,ENSGALG00000004845,ENSGALG00000004963,ENSGALG00000012692,ENSGALG00000015978,ENSGALG00000028937,ENSGALG00000030590,ENSGALG00000030931,ENSGALG00000036355,ENSGALG00000038714,ENSGALG00000040910,ENSGALG00000040987	0.0172663
GO:CC	acetyltransferase complex	GO:1902493	ENSGALG00000001522,ENSGALG00000002336,ENSGALG00000003369,ENSGALG00000003596,ENSGALG00000005035,ENSGALG00000005121,ENSGALG00000005425,ENSGALG00000009287,ENSGALG00000010048,ENSGALG00000011992,ENSGALG00000012453,ENSGALG00000015547,ENSGALG00000016705,ENSGALG00000016727,ENSGALG00000017047,ENSGALG00000029379,ENSGALG00000033877,ENSGALG00000036356,ENSGALG00000049138,ENSGALG00000050868,ENSGALG00000052204,…	0.02122
GO:CC	protein acetyltransferase complex	GO:0031248	ENSGALG00000001522,ENSGALG00000002336,ENSGALG00000003369,ENSGALG00000003596,ENSGALG00000005035,ENSGALG00000005121,ENSGALG00000005425,ENSGALG00000009287,ENSGALG00000010048,ENSGALG00000011992,ENSGALG00000012453,ENSGALG00000015547,ENSGALG00000016705,ENSGALG00000016727,ENSGALG00000017047,ENSGALG00000029379,ENSGALG00000033877,ENSGALG00000036356,ENSGALG00000049138,ENSGALG00000050868,ENSGALG00000052204,…	0.02122
GO:CC	spliceosomal snRNP complex	GO:0097525	ENSGALG00000000137,ENSGALG00000004874,ENSGALG00000008038,ENSGALG00000009985,ENSGALG00000012468,ENSGALG00000031298,ENSGALG00000035421,ENSGALG00000037983,ENSGALG00000039472,ENSGALG00000040739,ENSGALG00000041334,ENSGALG00000041625	0.0267972
GO:CC	DNA-directed RNA polymerase complex	GO:0000428	ENSGALG00000002424,ENSGALG00000003369,ENSGALG00000003498,ENSGALG00000004947,ENSGALG00000005121,ENSGALG00000005395,ENSGALG00000006841,ENSGALG00000008534,ENSGALG00000008595,ENSGALG00000008749,ENSGALG00000010576,ENSGALG00000011387,ENSGALG00000012291,ENSGALG00000014790,ENSGALG00000015122,ENSGALG00000015641,ENSGALG00000016705,ENSGALG00000017681,ENSGALG00000030808,ENSGALG00000037879,ENSGALG00000038595,…	0.0292142
GO:CC	nuclear DNA-directed RNA polymerase complex	GO:0055029	ENSGALG00000002424,ENSGALG00000003369,ENSGALG00000003498,ENSGALG00000004947,ENSGALG00000005121,ENSGALG00000005395,ENSGALG00000006841,ENSGALG00000008534,ENSGALG00000008595,ENSGALG00000008749,ENSGALG00000010576,ENSGALG00000011387,ENSGALG00000012291,ENSGALG00000014790,ENSGALG00000015122,ENSGALG00000015641,ENSGALG00000016705,ENSGALG00000017681,ENSGALG00000030808,ENSGALG00000037879,ENSGALG00000038595,…	0.0292142
GO:CC	catalytic step 2 spliceosome	GO:0071013	ENSGALG00000000137,ENSGALG00000001283,ENSGALG00000002002,ENSGALG00000002531,ENSGALG00000004705,ENSGALG00000005885,ENSGALG00000008038,ENSGALG00000009250,ENSGALG00000009838,ENSGALG00000010501,ENSGALG00000013383,ENSGALG00000013639,ENSGALG00000014756,ENSGALG00000031298,ENSGALG00000035421,ENSGALG00000036283,ENSGALG00000041334	0.032819
GO:CC	cytochrome complex	GO:0070069	ENSGALG00000005749,ENSGALG00000007863,ENSGALG00000008066,ENSGALG00000014121,ENSGALG00000025819,ENSGALG00000025999,ENSGALG00000029319,ENSGALG00000030590	0.0335473
GO:CC	mediator complex	GO:0016592	ENSGALG00000003204,ENSGALG00000003870,ENSGALG00000006430,ENSGALG00000008238,ENSGALG00000009993,ENSGALG00000010370,ENSGALG00000016238,ENSGALG00000016995,ENSGALG00000029330,ENSGALG00000030862,ENSGALG00000031214,ENSGALG00000040607	0.0336154
GO:CC	histone methyltransferase complex	GO:0035097	ENSGALG00000001522,ENSGALG00000001595,ENSGALG00000003068,ENSGALG00000005084,ENSGALG00000005121,ENSGALG00000008653,ENSGALG00000013438,ENSGALG00000014060,ENSGALG00000016546,ENSGALG00000029616,ENSGALG00000036064,ENSGALG00000036856,ENSGALG00000049138,ENSGALG00000050005	0.0361065
GO:CC	extrinsic component of external side of plasma membrane	GO:0031232	ENSGALG00000005135,ENSGALG00000015148,ENSGALG00000030173	0.0402343
GO:CC	MIS12/MIND type complex	GO:0000444	ENSGALG00000009814,ENSGALG00000035406,ENSGALG00000046965	0.0402343
GO:CC	PcG protein complex	GO:0031519	ENSGALG00000001595,ENSGALG00000003068,ENSGALG00000004225,ENSGALG00000005084,ENSGALG00000006502,ENSGALG00000008230,ENSGALG00000009372,ENSGALG00000014060,ENSGALG00000015333,ENSGALG00000016546,ENSGALG00000030118,ENSGALG00000035911	0.0421895
GO:CC	U4/U6 x U5 tri-snRNP complex	GO:0046540	ENSGALG00000000137,ENSGALG00000004874,ENSGALG00000009985,ENSGALG00000031298,ENSGALG00000035421,ENSGALG00000040739,ENSGALG00000041334,ENSGALG00000041625	0.0457887
GO:CC	spliceosomal tri-snRNP complex	GO:0097526	ENSGALG00000000137,ENSGALG00000004874,ENSGALG00000009985,ENSGALG00000031298,ENSGALG00000035421,ENSGALG00000040739,ENSGALG00000041334,ENSGALG00000041625	0.0457887
GO:CC	SAGA-type complex	GO:0070461	ENSGALG00000003369,ENSGALG00000005121,ENSGALG00000010048,ENSGALG00000015547,ENSGALG00000016705,ENSGALG00000017047,ENSGALG00000049138,ENSGALG00000052204	0.0457887
GO:CC	RNA polymerase II, holoenzyme	GO:0016591	ENSGALG00000002424,ENSGALG00000003369,ENSGALG00000003498,ENSGALG00000005121,ENSGALG00000006841,ENSGALG00000008534,ENSGALG00000008595,ENSGALG00000010576,ENSGALG00000011387,ENSGALG00000012291,ENSGALG00000014790,ENSGALG00000015122,ENSGALG00000015641,ENSGALG00000016705,ENSGALG00000030808,ENSGALG00000037879,ENSGALG00000038595,ENSGALG00000049138	0.0458818
GO:CC	U2-type catalytic step 2 spliceosome	GO:0071007	ENSGALG00000000137,ENSGALG00000002002,ENSGALG00000004705,ENSGALG00000009838,ENSGALG00000010501,ENSGALG00000013383,ENSGALG00000013639,ENSGALG00000035421,ENSGALG00000041334	0.0461986
GO:CC	transferase complex, transferring phosphorus-containing groups	GO:0061695	ENSGALG00000000845,ENSGALG00000002424,ENSGALG00000002458,ENSGALG00000003369,ENSGALG00000003498,ENSGALG00000004947,ENSGALG00000005121,ENSGALG00000005395,ENSGALG00000006841,ENSGALG00000008534,ENSGALG00000008595,ENSGALG00000008749,ENSGALG00000008934,ENSGALG00000010501,ENSGALG00000010576,ENSGALG00000011138,ENSGALG00000011251,ENSGALG00000011387,ENSGALG00000012291,ENSGALG00000012994,ENSGALG00000013183,…	0.0499707
KEGG	Ribosome	KEGG:03010	ENSGALG00000000150,ENSGALG00000000474,ENSGALG00000000719,ENSGALG00000001465,ENSGALG00000001634,ENSGALG00000001658,ENSGALG00000002157,ENSGALG00000002379,ENSGALG00000002605,ENSGALG00000002644,ENSGALG00000002813,ENSGALG00000002837,ENSGALG00000002868,ENSGALG00000003197,ENSGALG00000003919,ENSGALG00000003966,ENSGALG00000004362,ENSGALG00000004588,ENSGALG00000004818,ENSGALG00000004831,ENSGALG00000004871,…	4.67e-60
KEGG	Oxidative phosphorylation	KEGG:00190	ENSGALG00000000629,ENSGALG00000001096,ENSGALG00000001330,ENSGALG00000001452,ENSGALG00000002033,ENSGALG00000003625,ENSGALG00000004302,ENSGALG00000005465,ENSGALG00000005704,ENSGALG00000005749,ENSGALG00000006073,ENSGALG00000006753,ENSGALG00000006899,ENSGALG00000007465,ENSGALG00000007863,ENSGALG00000007878,ENSGALG00000007926,ENSGALG00000008066,ENSGALG00000008084,ENSGALG00000008239,ENSGALG00000008613,…	5.29e-25
KEGG	RNA polymerase	KEGG:03020	ENSGALG00000004947,ENSGALG00000005395,ENSGALG00000006841,ENSGALG00000008534,ENSGALG00000008749,ENSGALG00000010863,ENSGALG00000011387,ENSGALG00000012291,ENSGALG00000030808,ENSGALG00000036019,ENSGALG00000038160,ENSGALG00000038595	0.00376161
KEGG	RNA transport	KEGG:03013	ENSGALG00000001036,ENSGALG00000001283,ENSGALG00000002569,ENSGALG00000003337,ENSGALG00000003688,ENSGALG00000004123,ENSGALG00000004856,ENSGALG00000005078,ENSGALG00000005326,ENSGALG00000006486,ENSGALG00000007124,ENSGALG00000007237,ENSGALG00000008187,ENSGALG00000008435,ENSGALG00000009177,ENSGALG00000010689,ENSGALG00000012529,ENSGALG00000013821,ENSGALG00000015340,ENSGALG00000016764,ENSGALG00000017368,…	0.00376161

## Sheet: Table S5
Table S5: Functional enrichment analysis of the protein-coding genes in the brown module.
Category	term_name	term_id	Genes	adjusted_p_value
GO:BP	small molecule metabolic process	GO:0044281	ENSGALG00000000067,ENSGALG00000000081,ENSGALG00000000094,ENSGALG00000000109,ENSGALG00000000241,ENSGALG00000000255,ENSGALG00000000549,ENSGALG00000000652,ENSGALG00000000703,ENSGALG00000000724,ENSGALG00000000755,ENSGALG00000000761,ENSGALG00000000783,ENSGALG00000000802,ENSGALG00000000857,ENSGALG00000000870,ENSGALG00000000893,ENSGALG00000000943,ENSGALG00000001117,ENSGALG00000001165,ENSGALG00000001184,…	2.28e-13
GO:BP	organic acid metabolic process	GO:0006082	ENSGALG00000000081,ENSGALG00000000094,ENSGALG00000000109,ENSGALG00000000241,ENSGALG00000000652,ENSGALG00000000703,ENSGALG00000000724,ENSGALG00000000893,ENSGALG00000000943,ENSGALG00000001117,ENSGALG00000001314,ENSGALG00000001577,ENSGALG00000001749,ENSGALG00000001782,ENSGALG00000001812,ENSGALG00000001965,ENSGALG00000001992,ENSGALG00000002159,ENSGALG00000002162,ENSGALG00000002182,ENSGALG00000002187,…	1.34e-12
GO:BP	oxoacid metabolic process	GO:0043436	ENSGALG00000000081,ENSGALG00000000094,ENSGALG00000000109,ENSGALG00000000241,ENSGALG00000000652,ENSGALG00000000703,ENSGALG00000000724,ENSGALG00000000893,ENSGALG00000000943,ENSGALG00000001117,ENSGALG00000001314,ENSGALG00000001577,ENSGALG00000001749,ENSGALG00000001782,ENSGALG00000001812,ENSGALG00000001965,ENSGALG00000001992,ENSGALG00000002159,ENSGALG00000002162,ENSGALG00000002182,ENSGALG00000002187,…	4.65e-12
GO:BP	carboxylic acid metabolic process	GO:0019752	ENSGALG00000000081,ENSGALG00000000094,ENSGALG00000000109,ENSGALG00000000241,ENSGALG00000000652,ENSGALG00000000703,ENSGALG00000000724,ENSGALG00000000893,ENSGALG00000000943,ENSGALG00000001117,ENSGALG00000001314,ENSGALG00000001577,ENSGALG00000001749,ENSGALG00000001782,ENSGALG00000001812,ENSGALG00000001965,ENSGALG00000001992,ENSGALG00000002159,ENSGALG00000002162,ENSGALG00000002182,ENSGALG00000002187,…	7.56e-12
GO:BP	lipid metabolic process	GO:0006629	ENSGALG00000000094,ENSGALG00000000142,ENSGALG00000000241,ENSGALG00000000557,ENSGALG00000000652,ENSGALG00000000690,ENSGALG00000000703,ENSGALG00000000724,ENSGALG00000000737,ENSGALG00000000755,ENSGALG00000000761,ENSGALG00000000943,ENSGALG00000001207,ENSGALG00000001314,ENSGALG00000001387,ENSGALG00000001504,ENSGALG00000001557,ENSGALG00000001573,ENSGALG00000001592,ENSGALG00000001606,ENSGALG00000001708,…	4.52e-07
GO:BP	cellular response to chemical stimulus	GO:0070887	ENSGALG00000000044,ENSGALG00000000055,ENSGALG00000000094,ENSGALG00000000120,ENSGALG00000000172,ENSGALG00000000209,ENSGALG00000000273,ENSGALG00000000329,ENSGALG00000000379,ENSGALG00000000438,ENSGALG00000000533,ENSGALG00000000545,ENSGALG00000000579,ENSGALG00000000608,ENSGALG00000000681,ENSGALG00000000751,ENSGALG00000000785,ENSGALG00000000883,ENSGALG00000000892,ENSGALG00000000943,ENSGALG00000000977,…	9.5e-07
GO:BP	response to organic substance	GO:0010033	ENSGALG00000000044,ENSGALG00000000055,ENSGALG00000000094,ENSGALG00000000120,ENSGALG00000000172,ENSGALG00000000189,ENSGALG00000000209,ENSGALG00000000235,ENSGALG00000000273,ENSGALG00000000277,ENSGALG00000000329,ENSGALG00000000379,ENSGALG00000000438,ENSGALG00000000533,ENSGALG00000000545,ENSGALG00000000564,ENSGALG00000000579,ENSGALG00000000608,ENSGALG00000000678,ENSGALG00000000681,ENSGALG00000000713,…	2.65e-06
GO:BP	small molecule biosynthetic process	GO:0044283	ENSGALG00000000067,ENSGALG00000000241,ENSGALG00000000652,ENSGALG00000000703,ENSGALG00000000755,ENSGALG00000000783,ENSGALG00000000943,ENSGALG00000001184,ENSGALG00000001314,ENSGALG00000001592,ENSGALG00000001857,ENSGALG00000002142,ENSGALG00000002200,ENSGALG00000002321,ENSGALG00000002397,ENSGALG00000002492,ENSGALG00000002558,ENSGALG00000002576,ENSGALG00000002683,ENSGALG00000002710,ENSGALG00000002761,…	4.09e-06
GO:BP	carbohydrate metabolic process	GO:0005975	ENSGALG00000000255,ENSGALG00000000703,ENSGALG00000000785,ENSGALG00000000901,ENSGALG00000000913,ENSGALG00000000943,ENSGALG00000001038,ENSGALG00000001117,ENSGALG00000001577,ENSGALG00000001604,ENSGALG00000001615,ENSGALG00000001788,ENSGALG00000001857,ENSGALG00000001862,ENSGALG00000001964,ENSGALG00000001992,ENSGALG00000002022,ENSGALG00000002099,ENSGALG00000002117,ENSGALG00000002138,ENSGALG00000002142,…	5.54e-06
GO:BP	small molecule catabolic process	GO:0044282	ENSGALG00000000081,ENSGALG00000000109,ENSGALG00000000893,ENSGALG00000001577,ENSGALG00000001964,ENSGALG00000002159,ENSGALG00000002187,ENSGALG00000002311,ENSGALG00000002321,ENSGALG00000002377,ENSGALG00000002479,ENSGALG00000002588,ENSGALG00000002729,ENSGALG00000002739,ENSGALG00000002830,ENSGALG00000002855,ENSGALG00000002891,ENSGALG00000002925,ENSGALG00000003432,ENSGALG00000003601,ENSGALG00000003879,…	2.81e-05
GO:BP	obsolete oxidation-reduction process	GO:0055114	ENSGALG00000000067,ENSGALG00000000081,ENSGALG00000000402,ENSGALG00000000802,ENSGALG00000001314,ENSGALG00000001320,ENSGALG00000001325,ENSGALG00000001369,ENSGALG00000001557,ENSGALG00000001618,ENSGALG00000001800,ENSGALG00000001824,ENSGALG00000002053,ENSGALG00000002159,ENSGALG00000002187,ENSGALG00000002358,ENSGALG00000002421,ENSGALG00000002492,ENSGALG00000002683,ENSGALG00000002775,ENSGALG00000002797,…	5.47e-05
GO:BP	response to chemical	GO:0042221	ENSGALG00000000044,ENSGALG00000000055,ENSGALG00000000094,ENSGALG00000000120,ENSGALG00000000172,ENSGALG00000000189,ENSGALG00000000209,ENSGALG00000000227,ENSGALG00000000235,ENSGALG00000000273,ENSGALG00000000277,ENSGALG00000000302,ENSGALG00000000329,ENSGALG00000000379,ENSGALG00000000402,ENSGALG00000000438,ENSGALG00000000466,ENSGALG00000000533,ENSGALG00000000545,ENSGALG00000000564,ENSGALG00000000579,…	5.47e-05
GO:BP	monocarboxylic acid metabolic process	GO:0032787	ENSGALG00000000094,ENSGALG00000000241,ENSGALG00000000652,ENSGALG00000000703,ENSGALG00000000943,ENSGALG00000001117,ENSGALG00000001314,ENSGALG00000001577,ENSGALG00000001749,ENSGALG00000001782,ENSGALG00000001992,ENSGALG00000002159,ENSGALG00000002182,ENSGALG00000002187,ENSGALG00000002200,ENSGALG00000002311,ENSGALG00000002377,ENSGALG00000002412,ENSGALG00000002588,ENSGALG00000002683,ENSGALG00000002761,…	5.47e-05
GO:BP	steroid metabolic process	GO:0008202	ENSGALG00000000241,ENSGALG00000000761,ENSGALG00000001504,ENSGALG00000001708,ENSGALG00000002142,ENSGALG00000002182,ENSGALG00000002187,ENSGALG00000002412,ENSGALG00000002492,ENSGALG00000002761,ENSGALG00000002960,ENSGALG00000003308,ENSGALG00000003326,ENSGALG00000003759,ENSGALG00000003972,ENSGALG00000004106,ENSGALG00000004196,ENSGALG00000004230,ENSGALG00000004339,ENSGALG00000004553,ENSGALG00000004662,…	8.11e-05
GO:BP	negative regulation of biological process	GO:0048519	ENSGALG00000000044,ENSGALG00000000071,ENSGALG00000000094,ENSGALG00000000120,ENSGALG00000000129,ENSGALG00000000168,ENSGALG00000000172,ENSGALG00000000189,ENSGALG00000000209,ENSGALG00000000259,ENSGALG00000000273,ENSGALG00000000277,ENSGALG00000000299,ENSGALG00000000402,ENSGALG00000000404,ENSGALG00000000504,ENSGALG00000000535,ENSGALG00000000573,ENSGALG00000000579,ENSGALG00000000583,ENSGALG00000000608,…	0.000153835
GO:BP	cellular amino acid metabolic process	GO:0006520	ENSGALG00000000081,ENSGALG00000000109,ENSGALG00000000724,ENSGALG00000000893,ENSGALG00000001812,ENSGALG00000001965,ENSGALG00000002321,ENSGALG00000002397,ENSGALG00000002479,ENSGALG00000002558,ENSGALG00000002576,ENSGALG00000002855,ENSGALG00000002880,ENSGALG00000003288,ENSGALG00000003432,ENSGALG00000003563,ENSGALG00000003601,ENSGALG00000003614,ENSGALG00000003985,ENSGALG00000004019,ENSGALG00000004285,…	0.000201235
GO:BP	alcohol metabolic process	GO:0006066	ENSGALG00000000067,ENSGALG00000000755,ENSGALG00000000761,ENSGALG00000000783,ENSGALG00000001592,ENSGALG00000001964,ENSGALG00000002142,ENSGALG00000002311,ENSGALG00000002412,ENSGALG00000002492,ENSGALG00000002710,ENSGALG00000002729,ENSGALG00000002739,ENSGALG00000002830,ENSGALG00000002960,ENSGALG00000003308,ENSGALG00000003751,ENSGALG00000004064,ENSGALG00000004106,ENSGALG00000004230,ENSGALG00000004662,…	0.000249552
GO:BP	negative regulation of cellular process	GO:0048523	ENSGALG00000000044,ENSGALG00000000071,ENSGALG00000000094,ENSGALG00000000120,ENSGALG00000000129,ENSGALG00000000168,ENSGALG00000000172,ENSGALG00000000189,ENSGALG00000000209,ENSGALG00000000259,ENSGALG00000000273,ENSGALG00000000277,ENSGALG00000000299,ENSGALG00000000402,ENSGALG00000000404,ENSGALG00000000504,ENSGALG00000000535,ENSGALG00000000573,ENSGALG00000000579,ENSGALG00000000583,ENSGALG00000000608,…	0.000390315
GO:BP	supramolecular fiber organization	GO:0097435	ENSGALG00000000120,ENSGALG00000000273,ENSGALG00000000299,ENSGALG00000000402,ENSGALG00000000521,ENSGALG00000000625,ENSGALG00000000645,ENSGALG00000000681,ENSGALG00000000839,ENSGALG00000000909,ENSGALG00000001076,ENSGALG00000001163,ENSGALG00000001258,ENSGALG00000001446,ENSGALG00000001503,ENSGALG00000001547,ENSGALG00000001600,ENSGALG00000001692,ENSGALG00000001798,ENSGALG00000001864,ENSGALG00000001936,…	0.000392963
GO:BP	organic hydroxy compound metabolic process	GO:1901615	ENSGALG00000000067,ENSGALG00000000241,ENSGALG00000000755,ENSGALG00000000761,ENSGALG00000000783,ENSGALG00000000795,ENSGALG00000001592,ENSGALG00000001708,ENSGALG00000001964,ENSGALG00000002024,ENSGALG00000002142,ENSGALG00000002182,ENSGALG00000002311,ENSGALG00000002412,ENSGALG00000002484,ENSGALG00000002492,ENSGALG00000002639,ENSGALG00000002710,ENSGALG00000002729,ENSGALG00000002739,ENSGALG00000002761,…	0.000394997
GO:BP	regulation of response to stress	GO:0080134	ENSGALG00000000071,ENSGALG00000000120,ENSGALG00000000168,ENSGALG00000000516,ENSGALG00000000521,ENSGALG00000000625,ENSGALG00000000737,ENSGALG00000000855,ENSGALG00000000863,ENSGALG00000000892,ENSGALG00000000903,ENSGALG00000000977,ENSGALG00000000990,ENSGALG00000001143,ENSGALG00000001189,ENSGALG00000001220,ENSGALG00000001245,ENSGALG00000001366,ENSGALG00000001409,ENSGALG00000001412,ENSGALG00000001428,…	0.000413534
GO:BP	organic acid catabolic process	GO:0016054	ENSGALG00000000081,ENSGALG00000000109,ENSGALG00000000893,ENSGALG00000002159,ENSGALG00000002187,ENSGALG00000002321,ENSGALG00000002479,ENSGALG00000002588,ENSGALG00000002855,ENSGALG00000002891,ENSGALG00000002925,ENSGALG00000003432,ENSGALG00000003601,ENSGALG00000003879,ENSGALG00000003942,ENSGALG00000004343,ENSGALG00000004965,ENSGALG00000005046,ENSGALG00000005647,ENSGALG00000005860,ENSGALG00000006134,…	0.00044865
GO:BP	phosphorus metabolic process	GO:0006793	ENSGALG00000000055,ENSGALG00000000120,ENSGALG00000000142,ENSGALG00000000156,ENSGALG00000000209,ENSGALG00000000235,ENSGALG00000000244,ENSGALG00000000273,ENSGALG00000000379,ENSGALG00000000399,ENSGALG00000000404,ENSGALG00000000466,ENSGALG00000000511,ENSGALG00000000535,ENSGALG00000000550,ENSGALG00000000557,ENSGALG00000000625,ENSGALG00000000652,ENSGALG00000000674,ENSGALG00000000681,ENSGALG00000000692,…	0.000509412
GO:BP	cellular developmental process	GO:0048869	ENSGALG00000000094,ENSGALG00000000120,ENSGALG00000000172,ENSGALG00000000189,ENSGALG00000000227,ENSGALG00000000242,ENSGALG00000000244,ENSGALG00000000255,ENSGALG00000000273,ENSGALG00000000277,ENSGALG00000000379,ENSGALG00000000402,ENSGALG00000000404,ENSGALG00000000466,ENSGALG00000000516,ENSGALG00000000518,ENSGALG00000000535,ENSGALG00000000545,ENSGALG00000000579,ENSGALG00000000583,ENSGALG00000000616,…	0.000602532
GO:BP	organic acid biosynthetic process	GO:0016053	ENSGALG00000000241,ENSGALG00000000652,ENSGALG00000000703,ENSGALG00000000943,ENSGALG00000001314,ENSGALG00000002200,ENSGALG00000002321,ENSGALG00000002397,ENSGALG00000002558,ENSGALG00000002576,ENSGALG00000002683,ENSGALG00000002761,ENSGALG00000002781,ENSGALG00000003308,ENSGALG00000003432,ENSGALG00000003445,ENSGALG00000003601,ENSGALG00000004230,ENSGALG00000004270,ENSGALG00000004518,ENSGALG00000004612,…	0.000610009
GO:BP	lipid biosynthetic process	GO:0008610	ENSGALG00000000142,ENSGALG00000000241,ENSGALG00000000557,ENSGALG00000000652,ENSGALG00000000703,ENSGALG00000000755,ENSGALG00000000943,ENSGALG00000001314,ENSGALG00000001504,ENSGALG00000001573,ENSGALG00000001592,ENSGALG00000001708,ENSGALG00000001985,ENSGALG00000002016,ENSGALG00000002142,ENSGALG00000002200,ENSGALG00000002492,ENSGALG00000002583,ENSGALG00000002651,ENSGALG00000002683,ENSGALG00000002761,…	0.000654199
GO:BP	actin cytoskeleton organization	GO:0030036	ENSGALG00000000120,ENSGALG00000000273,ENSGALG00000000379,ENSGALG00000000521,ENSGALG00000000645,ENSGALG00000000681,ENSGALG00000000839,ENSGALG00000000977,ENSGALG00000001076,ENSGALG00000001183,ENSGALG00000001329,ENSGALG00000001446,ENSGALG00000001547,ENSGALG00000001798,ENSGALG00000001840,ENSGALG00000001844,ENSGALG00000001864,ENSGALG00000001936,ENSGALG00000002016,ENSGALG00000002080,ENSGALG00000002125,…	0.000706922
GO:BP	anatomical structure development	GO:0048856	ENSGALG00000000044,ENSGALG00000000094,ENSGALG00000000120,ENSGALG00000000156,ENSGALG00000000172,ENSGALG00000000189,ENSGALG00000000227,ENSGALG00000000242,ENSGALG00000000244,ENSGALG00000000255,ENSGALG00000000273,ENSGALG00000000277,ENSGALG00000000302,ENSGALG00000000313,ENSGALG00000000379,ENSGALG00000000402,ENSGALG00000000404,ENSGALG00000000424,ENSGALG00000000466,ENSGALG00000000478,ENSGALG00000000516,…	0.000706922
GO:BP	carboxylic acid biosynthetic process	GO:0046394	ENSGALG00000000241,ENSGALG00000000652,ENSGALG00000000703,ENSGALG00000000943,ENSGALG00000001314,ENSGALG00000002200,ENSGALG00000002321,ENSGALG00000002397,ENSGALG00000002558,ENSGALG00000002576,ENSGALG00000002683,ENSGALG00000002761,ENSGALG00000002781,ENSGALG00000003308,ENSGALG00000003432,ENSGALG00000003445,ENSGALG00000004230,ENSGALG00000004270,ENSGALG00000004518,ENSGALG00000004612,ENSGALG00000005043,…	0.000761617
GO:BP	regulation of response to external stimulus	GO:0032101	ENSGALG00000000168,ENSGALG00000000516,ENSGALG00000000737,ENSGALG00000000855,ENSGALG00000000892,ENSGALG00000001143,ENSGALG00000001171,ENSGALG00000001409,ENSGALG00000001412,ENSGALG00000001501,ENSGALG00000001565,ENSGALG00000001593,ENSGALG00000001600,ENSGALG00000001684,ENSGALG00000001708,ENSGALG00000001729,ENSGALG00000001780,ENSGALG00000001798,ENSGALG00000001857,ENSGALG00000001926,ENSGALG00000002016,…	0.000761617
GO:BP	cell population proliferation	GO:0008283	ENSGALG00000000120,ENSGALG00000000172,ENSGALG00000000209,ENSGALG00000000273,ENSGALG00000000379,ENSGALG00000000402,ENSGALG00000000404,ENSGALG00000000516,ENSGALG00000000551,ENSGALG00000000681,ENSGALG00000000729,ENSGALG00000000755,ENSGALG00000000785,ENSGALG00000000839,ENSGALG00000000843,ENSGALG00000000892,ENSGALG00000000902,ENSGALG00000000909,ENSGALG00000000990,ENSGALG00000001006,ENSGALG00000001021,…	0.000761617
GO:BP	developmental process	GO:0032502	ENSGALG00000000044,ENSGALG00000000094,ENSGALG00000000120,ENSGALG00000000156,ENSGALG00000000172,ENSGALG00000000189,ENSGALG00000000209,ENSGALG00000000227,ENSGALG00000000242,ENSGALG00000000244,ENSGALG00000000255,ENSGALG00000000273,ENSGALG00000000277,ENSGALG00000000302,ENSGALG00000000313,ENSGALG00000000379,ENSGALG00000000402,ENSGALG00000000404,ENSGALG00000000424,ENSGALG00000000466,ENSGALG00000000478,…	0.000761617
GO:BP	phosphate-containing compound metabolic process	GO:0006796	ENSGALG00000000055,ENSGALG00000000120,ENSGALG00000000142,ENSGALG00000000156,ENSGALG00000000209,ENSGALG00000000235,ENSGALG00000000244,ENSGALG00000000273,ENSGALG00000000379,ENSGALG00000000399,ENSGALG00000000404,ENSGALG00000000466,ENSGALG00000000511,ENSGALG00000000535,ENSGALG00000000550,ENSGALG00000000557,ENSGALG00000000625,ENSGALG00000000652,ENSGALG00000000674,ENSGALG00000000681,ENSGALG00000000692,…	0.000761617
GO:BP	carboxylic acid catabolic process	GO:0046395	ENSGALG00000000081,ENSGALG00000000109,ENSGALG00000002159,ENSGALG00000002187,ENSGALG00000002321,ENSGALG00000002479,ENSGALG00000002588,ENSGALG00000002855,ENSGALG00000002891,ENSGALG00000002925,ENSGALG00000003432,ENSGALG00000003601,ENSGALG00000003879,ENSGALG00000003942,ENSGALG00000004965,ENSGALG00000005046,ENSGALG00000005647,ENSGALG00000005860,ENSGALG00000006134,ENSGALG00000006188,ENSGALG00000006306,…	0.000851234
GO:BP	response to stress	GO:0006950	ENSGALG00000000071,ENSGALG00000000120,ENSGALG00000000168,ENSGALG00000000172,ENSGALG00000000209,ENSGALG00000000273,ENSGALG00000000379,ENSGALG00000000402,ENSGALG00000000438,ENSGALG00000000516,ENSGALG00000000521,ENSGALG00000000551,ENSGALG00000000564,ENSGALG00000000579,ENSGALG00000000616,ENSGALG00000000625,ENSGALG00000000681,ENSGALG00000000708,ENSGALG00000000737,ENSGALG00000000751,ENSGALG00000000755,…	0.00118194
GO:BP	cell differentiation	GO:0030154	ENSGALG00000000094,ENSGALG00000000120,ENSGALG00000000172,ENSGALG00000000189,ENSGALG00000000227,ENSGALG00000000242,ENSGALG00000000244,ENSGALG00000000255,ENSGALG00000000273,ENSGALG00000000277,ENSGALG00000000379,ENSGALG00000000402,ENSGALG00000000404,ENSGALG00000000466,ENSGALG00000000516,ENSGALG00000000518,ENSGALG00000000535,ENSGALG00000000545,ENSGALG00000000579,ENSGALG00000000583,ENSGALG00000000616,…	0.00124362
GO:BP	cellular response to organic substance	GO:0071310	ENSGALG00000000044,ENSGALG00000000055,ENSGALG00000000094,ENSGALG00000000120,ENSGALG00000000172,ENSGALG00000000209,ENSGALG00000000273,ENSGALG00000000329,ENSGALG00000000379,ENSGALG00000000438,ENSGALG00000000533,ENSGALG00000000545,ENSGALG00000000579,ENSGALG00000000608,ENSGALG00000000681,ENSGALG00000000785,ENSGALG00000000883,ENSGALG00000000892,ENSGALG00000000943,ENSGALG00000001051,ENSGALG00000001163,…	0.00124362
GO:BP	regulation of multicellular organismal process	GO:0051239	ENSGALG00000000094,ENSGALG00000000120,ENSGALG00000000168,ENSGALG00000000172,ENSGALG00000000209,ENSGALG00000000242,ENSGALG00000000255,ENSGALG00000000277,ENSGALG00000000302,ENSGALG00000000313,ENSGALG00000000402,ENSGALG00000000469,ENSGALG00000000516,ENSGALG00000000535,ENSGALG00000000545,ENSGALG00000000573,ENSGALG00000000583,ENSGALG00000000585,ENSGALG00000000589,ENSGALG00000000625,ENSGALG00000000751,…	0.00124362
GO:BP	regulation of biological quality	GO:0065008	ENSGALG00000000168,ENSGALG00000000209,ENSGALG00000000226,ENSGALG00000000227,ENSGALG00000000242,ENSGALG00000000273,ENSGALG00000000277,ENSGALG00000000379,ENSGALG00000000466,ENSGALG00000000469,ENSGALG00000000521,ENSGALG00000000545,ENSGALG00000000556,ENSGALG00000000564,ENSGALG00000000573,ENSGALG00000000585,ENSGALG00000000619,ENSGALG00000000625,ENSGALG00000000637,ENSGALG00000000699,ENSGALG00000000723,…	0.00127054
GO:BP	alpha-amino acid metabolic process	GO:1901605	ENSGALG00000000109,ENSGALG00000000893,ENSGALG00000001812,ENSGALG00000002321,ENSGALG00000002397,ENSGALG00000002479,ENSGALG00000002558,ENSGALG00000002576,ENSGALG00000002855,ENSGALG00000003432,ENSGALG00000003601,ENSGALG00000003614,ENSGALG00000004285,ENSGALG00000004343,ENSGALG00000004518,ENSGALG00000004604,ENSGALG00000004612,ENSGALG00000005046,ENSGALG00000006134,ENSGALG00000006175,ENSGALG00000006188,…	0.00156246
GO:BP	cellular lipid metabolic process	GO:0044255	ENSGALG00000000094,ENSGALG00000000142,ENSGALG00000000241,ENSGALG00000000557,ENSGALG00000000652,ENSGALG00000000703,ENSGALG00000000724,ENSGALG00000000737,ENSGALG00000000755,ENSGALG00000000943,ENSGALG00000001207,ENSGALG00000001314,ENSGALG00000001387,ENSGALG00000001573,ENSGALG00000001592,ENSGALG00000001606,ENSGALG00000001749,ENSGALG00000001782,ENSGALG00000001945,ENSGALG00000001964,ENSGALG00000001985,…	0.00190168
GO:BP	actin filament-based process	GO:0030029	ENSGALG00000000120,ENSGALG00000000273,ENSGALG00000000302,ENSGALG00000000379,ENSGALG00000000521,ENSGALG00000000645,ENSGALG00000000681,ENSGALG00000000839,ENSGALG00000000977,ENSGALG00000001076,ENSGALG00000001181,ENSGALG00000001183,ENSGALG00000001329,ENSGALG00000001446,ENSGALG00000001459,ENSGALG00000001547,ENSGALG00000001798,ENSGALG00000001840,ENSGALG00000001844,ENSGALG00000001864,ENSGALG00000001936,…	0.00229807
GO:BP	response to oxygen-containing compound	GO:1901700	ENSGALG00000000055,ENSGALG00000000172,ENSGALG00000000209,ENSGALG00000000273,ENSGALG00000000277,ENSGALG00000000329,ENSGALG00000000608,ENSGALG00000000783,ENSGALG00000000785,ENSGALG00000000883,ENSGALG00000000892,ENSGALG00000000943,ENSGALG00000001163,ENSGALG00000001189,ENSGALG00000001342,ENSGALG00000001366,ENSGALG00000001409,ENSGALG00000001501,ENSGALG00000001573,ENSGALG00000001708,ENSGALG00000001782,…	0.002582
GO:BP	cell death	GO:0008219	ENSGALG00000000071,ENSGALG00000000186,ENSGALG00000000209,ENSGALG00000000329,ENSGALG00000000452,ENSGALG00000000466,ENSGALG00000000497,ENSGALG00000000619,ENSGALG00000000625,ENSGALG00000000724,ENSGALG00000000755,ENSGALG00000000839,ENSGALG00000000863,ENSGALG00000000892,ENSGALG00000000911,ENSGALG00000000990,ENSGALG00000001006,ENSGALG00000001049,ENSGALG00000001220,ENSGALG00000001315,ENSGALG00000001363,…	0.002582
GO:BP	catabolic process	GO:0009056	ENSGALG00000000081,ENSGALG00000000109,ENSGALG00000000201,ENSGALG00000000226,ENSGALG00000000259,ENSGALG00000000299,ENSGALG00000000349,ENSGALG00000000461,ENSGALG00000000564,ENSGALG00000000596,ENSGALG00000000625,ENSGALG00000000652,ENSGALG00000000699,ENSGALG00000000723,ENSGALG00000000724,ENSGALG00000000737,ENSGALG00000000755,ENSGALG00000000785,ENSGALG00000000883,ENSGALG00000000892,ENSGALG00000000893,…	0.00361935
GO:BP	programmed cell death	GO:0012501	ENSGALG00000000071,ENSGALG00000000186,ENSGALG00000000209,ENSGALG00000000329,ENSGALG00000000452,ENSGALG00000000466,ENSGALG00000000497,ENSGALG00000000619,ENSGALG00000000755,ENSGALG00000000839,ENSGALG00000000863,ENSGALG00000000892,ENSGALG00000000911,ENSGALG00000001006,ENSGALG00000001049,ENSGALG00000001220,ENSGALG00000001315,ENSGALG00000001363,ENSGALG00000001366,ENSGALG00000001409,ENSGALG00000001504,…	0.00376111
GO:BP	cytokine production	GO:0001816	ENSGALG00000000209,ENSGALG00000000589,ENSGALG00000000751,ENSGALG00000000761,ENSGALG00000000839,ENSGALG00000000883,ENSGALG00000000892,ENSGALG00000001409,ENSGALG00000001412,ENSGALG00000001565,ENSGALG00000001593,ENSGALG00000001729,ENSGALG00000001926,ENSGALG00000002138,ENSGALG00000002160,ENSGALG00000002192,ENSGALG00000002246,ENSGALG00000002655,ENSGALG00000002761,ENSGALG00000002781,ENSGALG00000002908,…	0.00469374
GO:BP	hemostasis	GO:0007599	ENSGALG00000000379,ENSGALG00000001573,ENSGALG00000001780,ENSGALG00000002001,ENSGALG00000002016,ENSGALG00000002369,ENSGALG00000002987,ENSGALG00000003642,ENSGALG00000003689,ENSGALG00000003770,ENSGALG00000004285,ENSGALG00000004435,ENSGALG00000004591,ENSGALG00000004741,ENSGALG00000005065,ENSGALG00000005347,ENSGALG00000005619,ENSGALG00000006236,ENSGALG00000006379,ENSGALG00000006513,ENSGALG00000006567,…	0.00480549
GO:BP	regulation of cell population proliferation	GO:0042127	ENSGALG00000000120,ENSGALG00000000172,ENSGALG00000000209,ENSGALG00000000273,ENSGALG00000000379,ENSGALG00000000516,ENSGALG00000000681,ENSGALG00000000755,ENSGALG00000000785,ENSGALG00000000839,ENSGALG00000000843,ENSGALG00000000892,ENSGALG00000000902,ENSGALG00000000909,ENSGALG00000000990,ENSGALG00000001006,ENSGALG00000001021,ENSGALG00000001051,ENSGALG00000001124,ENSGALG00000001229,ENSGALG00000001245,…	0.00480549
GO:BP	localization of cell	GO:0051674	ENSGALG00000000094,ENSGALG00000000120,ENSGALG00000000168,ENSGALG00000000273,ENSGALG00000000277,ENSGALG00000000379,ENSGALG00000000402,ENSGALG00000000608,ENSGALG00000000681,ENSGALG00000000785,ENSGALG00000000839,ENSGALG00000001037,ENSGALG00000001058,ENSGALG00000001143,ENSGALG00000001163,ENSGALG00000001171,ENSGALG00000001262,ENSGALG00000001328,ENSGALG00000001387,ENSGALG00000001409,ENSGALG00000001462,…	0.00480549
GO:BP	cell motility	GO:0048870	ENSGALG00000000094,ENSGALG00000000120,ENSGALG00000000168,ENSGALG00000000273,ENSGALG00000000277,ENSGALG00000000379,ENSGALG00000000402,ENSGALG00000000608,ENSGALG00000000681,ENSGALG00000000785,ENSGALG00000000839,ENSGALG00000001037,ENSGALG00000001058,ENSGALG00000001143,ENSGALG00000001163,ENSGALG00000001171,ENSGALG00000001262,ENSGALG00000001328,ENSGALG00000001387,ENSGALG00000001409,ENSGALG00000001462,…	0.00480549
GO:BP	multicellular organism development	GO:0007275	ENSGALG00000000044,ENSGALG00000000094,ENSGALG00000000120,ENSGALG00000000156,ENSGALG00000000172,ENSGALG00000000227,ENSGALG00000000242,ENSGALG00000000244,ENSGALG00000000255,ENSGALG00000000277,ENSGALG00000000302,ENSGALG00000000313,ENSGALG00000000402,ENSGALG00000000404,ENSGALG00000000424,ENSGALG00000000466,ENSGALG00000000478,ENSGALG00000000516,ENSGALG00000000518,ENSGALG00000000535,ENSGALG00000000545,…	0.00526182
GO:BP	regulation of cell death	GO:0010941	ENSGALG00000000071,ENSGALG00000000186,ENSGALG00000000209,ENSGALG00000000452,ENSGALG00000000466,ENSGALG00000000497,ENSGALG00000000619,ENSGALG00000000625,ENSGALG00000000724,ENSGALG00000000755,ENSGALG00000000839,ENSGALG00000000863,ENSGALG00000000892,ENSGALG00000000911,ENSGALG00000000990,ENSGALG00000001049,ENSGALG00000001220,ENSGALG00000001315,ENSGALG00000001363,ENSGALG00000001366,ENSGALG00000001409,…	0.00567264
GO:BP	monosaccharide biosynthetic process	GO:0046364	ENSGALG00000001857,ENSGALG00000002142,ENSGALG00000002761,ENSGALG00000002797,ENSGALG00000004956,ENSGALG00000005398,ENSGALG00000005888,ENSGALG00000006629,ENSGALG00000007286,ENSGALG00000007307,ENSGALG00000007606,ENSGALG00000007636,ENSGALG00000008975,ENSGALG00000009704,ENSGALG00000010244,ENSGALG00000011058,ENSGALG00000011104,ENSGALG00000012135,ENSGALG00000012613,ENSGALG00000013310,ENSGALG00000014442,…	0.00567264
GO:BP	skeletal muscle organ development	GO:0060538	ENSGALG00000000172,ENSGALG00000000404,ENSGALG00000001021,ENSGALG00000001449,ENSGALG00000002375,ENSGALG00000003441,ENSGALG00000003932,ENSGALG00000004288,ENSGALG00000005226,ENSGALG00000005263,ENSGALG00000005292,ENSGALG00000005519,ENSGALG00000005678,ENSGALG00000006216,ENSGALG00000006273,ENSGALG00000006379,ENSGALG00000006491,ENSGALG00000006609,ENSGALG00000006824,ENSGALG00000007000,ENSGALG00000007669,…	0.00567264
GO:BP	regulation of cytokine production	GO:0001817	ENSGALG00000000209,ENSGALG00000000589,ENSGALG00000000751,ENSGALG00000000761,ENSGALG00000000839,ENSGALG00000000883,ENSGALG00000000892,ENSGALG00000001409,ENSGALG00000001412,ENSGALG00000001565,ENSGALG00000001593,ENSGALG00000001729,ENSGALG00000001926,ENSGALG00000002138,ENSGALG00000002160,ENSGALG00000002192,ENSGALG00000002246,ENSGALG00000002655,ENSGALG00000002761,ENSGALG00000002781,ENSGALG00000002908,…	0.00567264
GO:BP	regulation of programmed cell death	GO:0043067	ENSGALG00000000071,ENSGALG00000000186,ENSGALG00000000209,ENSGALG00000000452,ENSGALG00000000466,ENSGALG00000000497,ENSGALG00000000619,ENSGALG00000000755,ENSGALG00000000839,ENSGALG00000000863,ENSGALG00000000892,ENSGALG00000000911,ENSGALG00000001049,ENSGALG00000001220,ENSGALG00000001315,ENSGALG00000001363,ENSGALG00000001366,ENSGALG00000001409,ENSGALG00000001504,ENSGALG00000001583,ENSGALG00000001708,…	0.00579871
GO:BP	cell migration	GO:0016477	ENSGALG00000000094,ENSGALG00000000120,ENSGALG00000000168,ENSGALG00000000273,ENSGALG00000000277,ENSGALG00000000379,ENSGALG00000000402,ENSGALG00000000608,ENSGALG00000000681,ENSGALG00000000785,ENSGALG00000000839,ENSGALG00000001037,ENSGALG00000001058,ENSGALG00000001143,ENSGALG00000001163,ENSGALG00000001171,ENSGALG00000001262,ENSGALG00000001328,ENSGALG00000001387,ENSGALG00000001409,ENSGALG00000001462,…	0.00599241
GO:BP	skeletal muscle tissue development	GO:0007519	ENSGALG00000000172,ENSGALG00000000404,ENSGALG00000001021,ENSGALG00000002375,ENSGALG00000003441,ENSGALG00000003932,ENSGALG00000004288,ENSGALG00000005226,ENSGALG00000005263,ENSGALG00000005292,ENSGALG00000005519,ENSGALG00000005678,ENSGALG00000006216,ENSGALG00000006273,ENSGALG00000006379,ENSGALG00000006491,ENSGALG00000006609,ENSGALG00000006824,ENSGALG00000007000,ENSGALG00000007669,ENSGALG00000007685,…	0.00629372
GO:BP	system development	GO:0048731	ENSGALG00000000044,ENSGALG00000000094,ENSGALG00000000120,ENSGALG00000000156,ENSGALG00000000172,ENSGALG00000000227,ENSGALG00000000242,ENSGALG00000000244,ENSGALG00000000255,ENSGALG00000000277,ENSGALG00000000302,ENSGALG00000000313,ENSGALG00000000402,ENSGALG00000000404,ENSGALG00000000466,ENSGALG00000000516,ENSGALG00000000518,ENSGALG00000000535,ENSGALG00000000545,ENSGALG00000000557,ENSGALG00000000583,…	0.00631643
GO:BP	inflammatory response	GO:0006954	ENSGALG00000000168,ENSGALG00000000516,ENSGALG00000000616,ENSGALG00000000737,ENSGALG00000000755,ENSGALG00000000783,ENSGALG00000000785,ENSGALG00000000883,ENSGALG00000000892,ENSGALG00000001143,ENSGALG00000001314,ENSGALG00000001409,ENSGALG00000001412,ENSGALG00000001573,ENSGALG00000001729,ENSGALG00000001782,ENSGALG00000001857,ENSGALG00000002138,ENSGALG00000002234,ENSGALG00000002247,ENSGALG00000002375,…	0.00667856
GO:BP	blood coagulation	GO:0007596	ENSGALG00000000379,ENSGALG00000001573,ENSGALG00000001780,ENSGALG00000002001,ENSGALG00000002016,ENSGALG00000002369,ENSGALG00000002987,ENSGALG00000003642,ENSGALG00000003689,ENSGALG00000003770,ENSGALG00000004285,ENSGALG00000004435,ENSGALG00000004591,ENSGALG00000004741,ENSGALG00000005065,ENSGALG00000005347,ENSGALG00000005619,ENSGALG00000006379,ENSGALG00000006513,ENSGALG00000006567,ENSGALG00000007001,…	0.00711283
GO:BP	response to cytokine	GO:0034097	ENSGALG00000000094,ENSGALG00000000172,ENSGALG00000000189,ENSGALG00000000273,ENSGALG00000000533,ENSGALG00000000579,ENSGALG00000000785,ENSGALG00000000883,ENSGALG00000001051,ENSGALG00000001409,ENSGALG00000001446,ENSGALG00000001501,ENSGALG00000001708,ENSGALG00000001773,ENSGALG00000001798,ENSGALG00000001916,ENSGALG00000002001,ENSGALG00000002138,ENSGALG00000002182,ENSGALG00000002192,ENSGALG00000002225,…	0.00745806
GO:BP	fatty acid metabolic process	GO:0006631	ENSGALG00000000094,ENSGALG00000000652,ENSGALG00000000703,ENSGALG00000000943,ENSGALG00000001314,ENSGALG00000001749,ENSGALG00000001782,ENSGALG00000002159,ENSGALG00000002187,ENSGALG00000002200,ENSGALG00000002588,ENSGALG00000002683,ENSGALG00000002761,ENSGALG00000002775,ENSGALG00000002781,ENSGALG00000002891,ENSGALG00000002925,ENSGALG00000003308,ENSGALG00000003518,ENSGALG00000003879,ENSGALG00000003942,…	0.00745806
GO:BP	coagulation	GO:0050817	ENSGALG00000000379,ENSGALG00000001573,ENSGALG00000001780,ENSGALG00000002001,ENSGALG00000002016,ENSGALG00000002369,ENSGALG00000002987,ENSGALG00000003642,ENSGALG00000003689,ENSGALG00000003770,ENSGALG00000004285,ENSGALG00000004435,ENSGALG00000004591,ENSGALG00000004741,ENSGALG00000005065,ENSGALG00000005347,ENSGALG00000005619,ENSGALG00000006379,ENSGALG00000006513,ENSGALG00000006567,ENSGALG00000007001,…	0.00755177
GO:BP	actin filament organization	GO:0007015	ENSGALG00000000273,ENSGALG00000000521,ENSGALG00000000645,ENSGALG00000000681,ENSGALG00000000839,ENSGALG00000001076,ENSGALG00000001446,ENSGALG00000001547,ENSGALG00000001798,ENSGALG00000001864,ENSGALG00000001936,ENSGALG00000002016,ENSGALG00000002125,ENSGALG00000002198,ENSGALG00000002412,ENSGALG00000002447,ENSGALG00000002622,ENSGALG00000002647,ENSGALG00000002739,ENSGALG00000002802,ENSGALG00000002804,…	0.00796349
GO:BP	cellular component assembly involved in morphogenesis	GO:0010927	ENSGALG00000000120,ENSGALG00000001773,ENSGALG00000002125,ENSGALG00000003123,ENSGALG00000003521,ENSGALG00000003925,ENSGALG00000004237,ENSGALG00000004334,ENSGALG00000004710,ENSGALG00000005226,ENSGALG00000005329,ENSGALG00000005834,ENSGALG00000008351,ENSGALG00000008805,ENSGALG00000009050,ENSGALG00000009791,ENSGALG00000009844,ENSGALG00000010027,ENSGALG00000011169,ENSGALG00000011347,ENSGALG00000011645,…	0.00834758
GO:BP	dephosphorylation	GO:0016311	ENSGALG00000000235,ENSGALG00000000399,ENSGALG00000000674,ENSGALG00000001489,ENSGALG00000001605,ENSGALG00000001606,ENSGALG00000001633,ENSGALG00000001664,ENSGALG00000001963,ENSGALG00000001964,ENSGALG00000002016,ENSGALG00000002192,ENSGALG00000002229,ENSGALG00000002397,ENSGALG00000002739,ENSGALG00000003029,ENSGALG00000003254,ENSGALG00000003265,ENSGALG00000003568,ENSGALG00000003672,ENSGALG00000003855,…	0.00863953
GO:BP	regulation of cellular component organization	GO:0051128	ENSGALG00000000120,ENSGALG00000000172,ENSGALG00000000209,ENSGALG00000000227,ENSGALG00000000273,ENSGALG00000000379,ENSGALG00000000521,ENSGALG00000000551,ENSGALG00000000596,ENSGALG00000000625,ENSGALG00000000681,ENSGALG00000000712,ENSGALG00000000761,ENSGALG00000000785,ENSGALG00000000839,ENSGALG00000000903,ENSGALG00000000909,ENSGALG00000001051,ENSGALG00000001076,ENSGALG00000001118,ENSGALG00000001163,…	0.0106262
GO:BP	regulation of lipid metabolic process	GO:0019216	ENSGALG00000000241,ENSGALG00000000703,ENSGALG00000000943,ENSGALG00000001504,ENSGALG00000001798,ENSGALG00000001840,ENSGALG00000002016,ENSGALG00000002142,ENSGALG00000002492,ENSGALG00000002699,ENSGALG00000002761,ENSGALG00000002781,ENSGALG00000003308,ENSGALG00000003505,ENSGALG00000003642,ENSGALG00000003759,ENSGALG00000003879,ENSGALG00000003942,ENSGALG00000004064,ENSGALG00000004285,ENSGALG00000004339,…	0.0106262
GO:BP	cellular response to cytokine stimulus	GO:0071345	ENSGALG00000000094,ENSGALG00000000172,ENSGALG00000000273,ENSGALG00000000533,ENSGALG00000000579,ENSGALG00000000785,ENSGALG00000001051,ENSGALG00000001409,ENSGALG00000001446,ENSGALG00000001501,ENSGALG00000001708,ENSGALG00000001773,ENSGALG00000001798,ENSGALG00000001916,ENSGALG00000002001,ENSGALG00000002138,ENSGALG00000002182,ENSGALG00000002192,ENSGALG00000002225,ENSGALG00000002623,ENSGALG00000002689,…	0.0129596
GO:BP	apoptotic process	GO:0006915	ENSGALG00000000071,ENSGALG00000000186,ENSGALG00000000209,ENSGALG00000000329,ENSGALG00000000452,ENSGALG00000000466,ENSGALG00000000497,ENSGALG00000000619,ENSGALG00000000839,ENSGALG00000000863,ENSGALG00000000892,ENSGALG00000000911,ENSGALG00000001006,ENSGALG00000001049,ENSGALG00000001220,ENSGALG00000001315,ENSGALG00000001363,ENSGALG00000001366,ENSGALG00000001409,ENSGALG00000001504,ENSGALG00000001583,…	0.0146111
GO:BP	locomotion	GO:0040011	ENSGALG00000000094,ENSGALG00000000120,ENSGALG00000000168,ENSGALG00000000227,ENSGALG00000000273,ENSGALG00000000277,ENSGALG00000000379,ENSGALG00000000402,ENSGALG00000000608,ENSGALG00000000681,ENSGALG00000000783,ENSGALG00000000785,ENSGALG00000000820,ENSGALG00000000839,ENSGALG00000001037,ENSGALG00000001058,ENSGALG00000001124,ENSGALG00000001143,ENSGALG00000001163,ENSGALG00000001171,ENSGALG00000001262,…	0.0166134
GO:BP	centrosome cycle	GO:0007098	ENSGALG00000001163,ENSGALG00000001717,ENSGALG00000001798,ENSGALG00000002095,ENSGALG00000002107,ENSGALG00000002761,ENSGALG00000003885,ENSGALG00000004767,ENSGALG00000005302,ENSGALG00000005368,ENSGALG00000006110,ENSGALG00000006161,ENSGALG00000006182,ENSGALG00000006632,ENSGALG00000006895,ENSGALG00000007689,ENSGALG00000007994,ENSGALG00000008340,ENSGALG00000008763,ENSGALG00000008974,ENSGALG00000009111,…	0.0168457
GO:BP	regulation of cellular component movement	GO:0051270	ENSGALG00000000094,ENSGALG00000000120,ENSGALG00000000168,ENSGALG00000000273,ENSGALG00000000277,ENSGALG00000000379,ENSGALG00000000608,ENSGALG00000000681,ENSGALG00000000785,ENSGALG00000000839,ENSGALG00000001037,ENSGALG00000001143,ENSGALG00000001171,ENSGALG00000001262,ENSGALG00000001459,ENSGALG00000001462,ENSGALG00000001501,ENSGALG00000001565,ENSGALG00000001608,ENSGALG00000001621,ENSGALG00000001782,…	0.0175261
GO:BP	regulation of phosphate metabolic process	GO:0019220	ENSGALG00000000055,ENSGALG00000000120,ENSGALG00000000209,ENSGALG00000000235,ENSGALG00000000273,ENSGALG00000000379,ENSGALG00000000511,ENSGALG00000000535,ENSGALG00000000550,ENSGALG00000000625,ENSGALG00000000674,ENSGALG00000000681,ENSGALG00000000839,ENSGALG00000000903,ENSGALG00000000977,ENSGALG00000001021,ENSGALG00000001189,ENSGALG00000001289,ENSGALG00000001409,ENSGALG00000001412,ENSGALG00000001431,…	0.0175261
GO:BP	regulation of cell motility	GO:2000145	ENSGALG00000000094,ENSGALG00000000120,ENSGALG00000000168,ENSGALG00000000273,ENSGALG00000000277,ENSGALG00000000379,ENSGALG00000000608,ENSGALG00000000681,ENSGALG00000000785,ENSGALG00000000839,ENSGALG00000001037,ENSGALG00000001143,ENSGALG00000001171,ENSGALG00000001262,ENSGALG00000001462,ENSGALG00000001501,ENSGALG00000001565,ENSGALG00000001608,ENSGALG00000001621,ENSGALG00000001782,ENSGALG00000001798,…	0.0189538
GO:BP	regulation of apoptotic process	GO:0042981	ENSGALG00000000071,ENSGALG00000000186,ENSGALG00000000209,ENSGALG00000000452,ENSGALG00000000466,ENSGALG00000000497,ENSGALG00000000619,ENSGALG00000000839,ENSGALG00000000863,ENSGALG00000000892,ENSGALG00000000911,ENSGALG00000001049,ENSGALG00000001220,ENSGALG00000001315,ENSGALG00000001363,ENSGALG00000001366,ENSGALG00000001409,ENSGALG00000001504,ENSGALG00000001583,ENSGALG00000001708,ENSGALG00000001728,…	0.0189538
GO:BP	localization	GO:0051179	ENSGALG00000000055,ENSGALG00000000086,ENSGALG00000000094,ENSGALG00000000120,ENSGALG00000000168,ENSGALG00000000201,ENSGALG00000000209,ENSGALG00000000241,ENSGALG00000000273,ENSGALG00000000277,ENSGALG00000000329,ENSGALG00000000367,ENSGALG00000000378,ENSGALG00000000379,ENSGALG00000000400,ENSGALG00000000402,ENSGALG00000000409,ENSGALG00000000505,ENSGALG00000000518,ENSGALG00000000521,ENSGALG00000000533,…	0.0189538
GO:BP	regulation of phosphorus metabolic process	GO:0051174	ENSGALG00000000055,ENSGALG00000000120,ENSGALG00000000209,ENSGALG00000000235,ENSGALG00000000273,ENSGALG00000000379,ENSGALG00000000511,ENSGALG00000000535,ENSGALG00000000550,ENSGALG00000000625,ENSGALG00000000674,ENSGALG00000000681,ENSGALG00000000839,ENSGALG00000000903,ENSGALG00000000977,ENSGALG00000001021,ENSGALG00000001189,ENSGALG00000001289,ENSGALG00000001409,ENSGALG00000001412,ENSGALG00000001431,…	0.0197772
GO:BP	steroid biosynthetic process	GO:0006694	ENSGALG00000000241,ENSGALG00000001504,ENSGALG00000001708,ENSGALG00000002142,ENSGALG00000002492,ENSGALG00000002761,ENSGALG00000002960,ENSGALG00000003308,ENSGALG00000003972,ENSGALG00000004106,ENSGALG00000004339,ENSGALG00000005215,ENSGALG00000005403,ENSGALG00000005456,ENSGALG00000006050,ENSGALG00000006198,ENSGALG00000006964,ENSGALG00000006968,ENSGALG00000007114,ENSGALG00000007493,ENSGALG00000007669,…	0.0199848
GO:BP	monosaccharide metabolic process	GO:0005996	ENSGALG00000000255,ENSGALG00000000703,ENSGALG00000000943,ENSGALG00000001117,ENSGALG00000001577,ENSGALG00000001615,ENSGALG00000001788,ENSGALG00000001857,ENSGALG00000002099,ENSGALG00000002142,ENSGALG00000002311,ENSGALG00000002377,ENSGALG00000002492,ENSGALG00000002739,ENSGALG00000002761,ENSGALG00000002797,ENSGALG00000002849,ENSGALG00000003759,ENSGALG00000004047,ENSGALG00000004348,ENSGALG00000004956,…	0.0203594
GO:BP	cellular response to chemical stress	GO:0062197	ENSGALG00000000273,ENSGALG00000000438,ENSGALG00000000751,ENSGALG00000000892,ENSGALG00000000977,ENSGALG00000001189,ENSGALG00000001428,ENSGALG00000001501,ENSGALG00000001926,ENSGALG00000002016,ENSGALG00000002304,ENSGALG00000002495,ENSGALG00000002501,ENSGALG00000002514,ENSGALG00000002536,ENSGALG00000002761,ENSGALG00000003124,ENSGALG00000003249,ENSGALG00000003521,ENSGALG00000003580,ENSGALG00000003661,…	0.0210886
GO:BP	positive regulation of cytokine production	GO:0001819	ENSGALG00000000751,ENSGALG00000000839,ENSGALG00000000883,ENSGALG00000000892,ENSGALG00000001409,ENSGALG00000001412,ENSGALG00000001565,ENSGALG00000001729,ENSGALG00000001926,ENSGALG00000002138,ENSGALG00000002160,ENSGALG00000002192,ENSGALG00000002246,ENSGALG00000002761,ENSGALG00000002781,ENSGALG00000002987,ENSGALG00000003249,ENSGALG00000003267,ENSGALG00000003383,ENSGALG00000003759,ENSGALG00000003863,…	0.0215118
GO:BP	cellular catabolic process	GO:0044248	ENSGALG00000000081,ENSGALG00000000109,ENSGALG00000000201,ENSGALG00000000259,ENSGALG00000000299,ENSGALG00000000349,ENSGALG00000000564,ENSGALG00000000596,ENSGALG00000000625,ENSGALG00000000652,ENSGALG00000000699,ENSGALG00000000723,ENSGALG00000000724,ENSGALG00000000737,ENSGALG00000000755,ENSGALG00000000883,ENSGALG00000000892,ENSGALG00000000893,ENSGALG00000000909,ENSGALG00000001028,ENSGALG00000001146,…	0.0217432
GO:BP	response to stimulus	GO:0050896	ENSGALG00000000044,ENSGALG00000000055,ENSGALG00000000071,ENSGALG00000000094,ENSGALG00000000120,ENSGALG00000000168,ENSGALG00000000172,ENSGALG00000000189,ENSGALG00000000209,ENSGALG00000000226,ENSGALG00000000227,ENSGALG00000000235,ENSGALG00000000251,ENSGALG00000000264,ENSGALG00000000273,ENSGALG00000000277,ENSGALG00000000302,ENSGALG00000000313,ENSGALG00000000329,ENSGALG00000000336,ENSGALG00000000371,…	0.0218579
GO:BP	regulation of defense response	GO:0031347	ENSGALG00000000168,ENSGALG00000000516,ENSGALG00000000737,ENSGALG00000000855,ENSGALG00000000892,ENSGALG00000001143,ENSGALG00000001409,ENSGALG00000001412,ENSGALG00000001593,ENSGALG00000001684,ENSGALG00000001708,ENSGALG00000001729,ENSGALG00000001857,ENSGALG00000002138,ENSGALG00000002247,ENSGALG00000002514,ENSGALG00000003759,ENSGALG00000003907,ENSGALG00000004064,ENSGALG00000004168,ENSGALG00000004236,…	0.0218579
GO:BP	animal organ development	GO:0048513	ENSGALG00000000094,ENSGALG00000000120,ENSGALG00000000172,ENSGALG00000000227,ENSGALG00000000242,ENSGALG00000000244,ENSGALG00000000255,ENSGALG00000000277,ENSGALG00000000302,ENSGALG00000000313,ENSGALG00000000402,ENSGALG00000000404,ENSGALG00000000466,ENSGALG00000000516,ENSGALG00000000518,ENSGALG00000000535,ENSGALG00000000545,ENSGALG00000000557,ENSGALG00000000583,ENSGALG00000000616,ENSGALG00000000751,…	0.0218579
GO:BP	cellular response to oxidative stress	GO:0034599	ENSGALG00000000273,ENSGALG00000000438,ENSGALG00000000751,ENSGALG00000000892,ENSGALG00000000977,ENSGALG00000001189,ENSGALG00000001501,ENSGALG00000001926,ENSGALG00000002016,ENSGALG00000002304,ENSGALG00000002495,ENSGALG00000002501,ENSGALG00000002514,ENSGALG00000002536,ENSGALG00000002761,ENSGALG00000003124,ENSGALG00000003249,ENSGALG00000003521,ENSGALG00000003580,ENSGALG00000003661,ENSGALG00000003774,…	0.0218579
GO:BP	alcohol biosynthetic process	GO:0046165	ENSGALG00000000067,ENSGALG00000000755,ENSGALG00000000783,ENSGALG00000001592,ENSGALG00000002142,ENSGALG00000002492,ENSGALG00000002710,ENSGALG00000002960,ENSGALG00000003308,ENSGALG00000003751,ENSGALG00000004064,ENSGALG00000004106,ENSGALG00000005215,ENSGALG00000005701,ENSGALG00000005888,ENSGALG00000006050,ENSGALG00000006198,ENSGALG00000007114,ENSGALG00000007484,ENSGALG00000007636,ENSGALG00000007848,…	0.0218579
GO:BP	regulation of locomotion	GO:0040012	ENSGALG00000000094,ENSGALG00000000120,ENSGALG00000000168,ENSGALG00000000273,ENSGALG00000000277,ENSGALG00000000379,ENSGALG00000000608,ENSGALG00000000681,ENSGALG00000000785,ENSGALG00000000820,ENSGALG00000000839,ENSGALG00000001037,ENSGALG00000001143,ENSGALG00000001171,ENSGALG00000001262,ENSGALG00000001462,ENSGALG00000001501,ENSGALG00000001565,ENSGALG00000001608,ENSGALG00000001621,ENSGALG00000001782,…	0.0224752
GO:BP	hexose biosynthetic process	GO:0019319	ENSGALG00000001857,ENSGALG00000002142,ENSGALG00000002761,ENSGALG00000004956,ENSGALG00000005888,ENSGALG00000006629,ENSGALG00000007286,ENSGALG00000007307,ENSGALG00000007606,ENSGALG00000007636,ENSGALG00000008975,ENSGALG00000009704,ENSGALG00000011058,ENSGALG00000011104,ENSGALG00000012135,ENSGALG00000012613,ENSGALG00000013310,ENSGALG00000014442,ENSGALG00000014526,ENSGALG00000014769,ENSGALG00000017034,…	0.0224752
GO:BP	response to oxidative stress	GO:0006979	ENSGALG00000000209,ENSGALG00000000273,ENSGALG00000000438,ENSGALG00000000751,ENSGALG00000000785,ENSGALG00000000892,ENSGALG00000000977,ENSGALG00000001189,ENSGALG00000001314,ENSGALG00000001501,ENSGALG00000001586,ENSGALG00000001926,ENSGALG00000002016,ENSGALG00000002138,ENSGALG00000002304,ENSGALG00000002495,ENSGALG00000002501,ENSGALG00000002514,ENSGALG00000002536,ENSGALG00000002761,ENSGALG00000003053,…	0.0230309
GO:BP	wound healing	GO:0042060	ENSGALG00000000379,ENSGALG00000000551,ENSGALG00000000681,ENSGALG00000000761,ENSGALG00000000990,ENSGALG00000001573,ENSGALG00000001780,ENSGALG00000002001,ENSGALG00000002016,ENSGALG00000002369,ENSGALG00000002588,ENSGALG00000002922,ENSGALG00000002987,ENSGALG00000003578,ENSGALG00000003642,ENSGALG00000003689,ENSGALG00000003770,ENSGALG00000003932,ENSGALG00000004165,ENSGALG00000004285,ENSGALG00000004435,…	0.0232341
GO:BP	macromolecule localization	GO:0033036	ENSGALG00000000055,ENSGALG00000000086,ENSGALG00000000209,ENSGALG00000000241,ENSGALG00000000277,ENSGALG00000000329,ENSGALG00000000379,ENSGALG00000000409,ENSGALG00000000533,ENSGALG00000000545,ENSGALG00000000550,ENSGALG00000000564,ENSGALG00000000579,ENSGALG00000000606,ENSGALG00000000608,ENSGALG00000000625,ENSGALG00000000699,ENSGALG00000000712,ENSGALG00000000723,ENSGALG00000000761,ENSGALG00000000839,…	0.0232341
GO:BP	positive regulation of cellular component organization	GO:0051130	ENSGALG00000000120,ENSGALG00000000273,ENSGALG00000000521,ENSGALG00000000551,ENSGALG00000000596,ENSGALG00000000625,ENSGALG00000000681,ENSGALG00000000785,ENSGALG00000000839,ENSGALG00000001051,ENSGALG00000001076,ENSGALG00000001163,ENSGALG00000001245,ENSGALG00000001258,ENSGALG00000001412,ENSGALG00000001446,ENSGALG00000001501,ENSGALG00000001600,ENSGALG00000001613,ENSGALG00000001621,ENSGALG00000001798,…	0.0232341
GO:BP	plasma membrane bounded cell projection organization	GO:0120036	ENSGALG00000000209,ENSGALG00000000227,ENSGALG00000000273,ENSGALG00000000625,ENSGALG00000000712,ENSGALG00000000761,ENSGALG00000000909,ENSGALG00000001076,ENSGALG00000001124,ENSGALG00000001163,ENSGALG00000001171,ENSGALG00000001328,ENSGALG00000001412,ENSGALG00000001428,ENSGALG00000001600,ENSGALG00000001608,ENSGALG00000001652,ENSGALG00000001664,ENSGALG00000001692,ENSGALG00000001773,ENSGALG00000001782,…	0.0238103
GO:BP	response to wounding	GO:0009611	ENSGALG00000000379,ENSGALG00000000551,ENSGALG00000000681,ENSGALG00000000761,ENSGALG00000000892,ENSGALG00000000990,ENSGALG00000001573,ENSGALG00000001780,ENSGALG00000002001,ENSGALG00000002016,ENSGALG00000002369,ENSGALG00000002588,ENSGALG00000002922,ENSGALG00000002987,ENSGALG00000003578,ENSGALG00000003595,ENSGALG00000003642,ENSGALG00000003689,ENSGALG00000003770,ENSGALG00000003932,ENSGALG00000004165,…	0.0248403
GO:BP	regulation of organelle organization	GO:0033043	ENSGALG00000000120,ENSGALG00000000273,ENSGALG00000000379,ENSGALG00000000521,ENSGALG00000000551,ENSGALG00000000596,ENSGALG00000000625,ENSGALG00000000681,ENSGALG00000000839,ENSGALG00000000903,ENSGALG00000001076,ENSGALG00000001118,ENSGALG00000001245,ENSGALG00000001258,ENSGALG00000001446,ENSGALG00000001501,ENSGALG00000001503,ENSGALG00000001513,ENSGALG00000001547,ENSGALG00000001613,ENSGALG00000001692,…	0.0258554
GO:BP	microtubule organizing center organization	GO:0031023	ENSGALG00000001163,ENSGALG00000001717,ENSGALG00000001798,ENSGALG00000002095,ENSGALG00000002107,ENSGALG00000002229,ENSGALG00000002761,ENSGALG00000003885,ENSGALG00000004767,ENSGALG00000005302,ENSGALG00000005368,ENSGALG00000005834,ENSGALG00000006110,ENSGALG00000006161,ENSGALG00000006182,ENSGALG00000006632,ENSGALG00000006895,ENSGALG00000007689,ENSGALG00000007994,ENSGALG00000008340,ENSGALG00000008763,…	0.0258554
GO:BP	anatomical structure morphogenesis	GO:0009653	ENSGALG00000000120,ENSGALG00000000156,ENSGALG00000000172,ENSGALG00000000227,ENSGALG00000000255,ENSGALG00000000273,ENSGALG00000000302,ENSGALG00000000313,ENSGALG00000000379,ENSGALG00000000402,ENSGALG00000000518,ENSGALG00000000535,ENSGALG00000000579,ENSGALG00000000616,ENSGALG00000000619,ENSGALG00000000625,ENSGALG00000000681,ENSGALG00000000761,ENSGALG00000000785,ENSGALG00000000839,ENSGALG00000000892,…	0.0261286
GO:BP	cytoskeleton-dependent cytokinesis	GO:0061640	ENSGALG00000000409,ENSGALG00000000521,ENSGALG00000001183,ENSGALG00000001652,ENSGALG00000001798,ENSGALG00000001844,ENSGALG00000002095,ENSGALG00000003135,ENSGALG00000004195,ENSGALG00000005809,ENSGALG00000005894,ENSGALG00000006110,ENSGALG00000006161,ENSGALG00000006639,ENSGALG00000006776,ENSGALG00000007308,ENSGALG00000007354,ENSGALG00000007525,ENSGALG00000007537,ENSGALG00000008049,ENSGALG00000008188,…	0.0261286
GO:BP	cell projection assembly	GO:0030031	ENSGALG00000000273,ENSGALG00000001163,ENSGALG00000001652,ENSGALG00000001773,ENSGALG00000001798,ENSGALG00000001801,ENSGALG00000002016,ENSGALG00000002179,ENSGALG00000002319,ENSGALG00000002467,ENSGALG00000002699,ENSGALG00000002719,ENSGALG00000002739,ENSGALG00000002790,ENSGALG00000002992,ENSGALG00000003134,ENSGALG00000003219,ENSGALG00000003254,ENSGALG00000003258,ENSGALG00000003329,ENSGALG00000003523,…	0.0261286
GO:BP	plasma membrane bounded cell projection assembly	GO:0120031	ENSGALG00000000273,ENSGALG00000001163,ENSGALG00000001652,ENSGALG00000001773,ENSGALG00000001798,ENSGALG00000001801,ENSGALG00000002016,ENSGALG00000002179,ENSGALG00000002319,ENSGALG00000002467,ENSGALG00000002699,ENSGALG00000002719,ENSGALG00000002739,ENSGALG00000002790,ENSGALG00000002992,ENSGALG00000003134,ENSGALG00000003219,ENSGALG00000003254,ENSGALG00000003258,ENSGALG00000003329,ENSGALG00000003523,…	0.0270447
GO:BP	regulation of developmental process	GO:0050793	ENSGALG00000000094,ENSGALG00000000120,ENSGALG00000000172,ENSGALG00000000227,ENSGALG00000000255,ENSGALG00000000277,ENSGALG00000000379,ENSGALG00000000402,ENSGALG00000000516,ENSGALG00000000535,ENSGALG00000000583,ENSGALG00000000625,ENSGALG00000000703,ENSGALG00000000761,ENSGALG00000000785,ENSGALG00000000839,ENSGALG00000000892,ENSGALG00000000902,ENSGALG00000000909,ENSGALG00000000990,ENSGALG00000001006,…	0.0276947
GO:BP	sterol homeostasis	GO:0055092	ENSGALG00000000761,ENSGALG00000001051,ENSGALG00000002182,ENSGALG00000002761,ENSGALG00000003759,ENSGALG00000004230,ENSGALG00000004285,ENSGALG00000004662,ENSGALG00000005702,ENSGALG00000006417,ENSGALG00000006494,ENSGALG00000007109,ENSGALG00000007114,ENSGALG00000007716,ENSGALG00000008351,ENSGALG00000008498,ENSGALG00000009955,ENSGALG00000009958,ENSGALG00000010237,ENSGALG00000010891,ENSGALG00000010978,…	0.0284393
GO:BP	cholesterol homeostasis	GO:0042632	ENSGALG00000000761,ENSGALG00000001051,ENSGALG00000002182,ENSGALG00000002761,ENSGALG00000003759,ENSGALG00000004230,ENSGALG00000004285,ENSGALG00000004662,ENSGALG00000005702,ENSGALG00000006417,ENSGALG00000006494,ENSGALG00000007109,ENSGALG00000007114,ENSGALG00000007716,ENSGALG00000008351,ENSGALG00000008498,ENSGALG00000009955,ENSGALG00000009958,ENSGALG00000010237,ENSGALG00000010891,ENSGALG00000010978,…	0.0284393
GO:BP	cellular hormone metabolic process	GO:0034754	ENSGALG00000001708,ENSGALG00000001955,ENSGALG00000002142,ENSGALG00000002187,ENSGALG00000004196,ENSGALG00000004270,ENSGALG00000004553,ENSGALG00000005215,ENSGALG00000005403,ENSGALG00000006379,ENSGALG00000006629,ENSGALG00000007669,ENSGALG00000008121,ENSGALG00000009276,ENSGALG00000010032,ENSGALG00000010256,ENSGALG00000010625,ENSGALG00000011162,ENSGALG00000012834,ENSGALG00000013929,ENSGALG00000013969,…	0.0284393
GO:BP	regulation of phosphatidylinositol 3-kinase signaling	GO:0014066	ENSGALG00000001189,ENSGALG00000001840,ENSGALG00000002347,ENSGALG00000002588,ENSGALG00000002761,ENSGALG00000003126,ENSGALG00000003568,ENSGALG00000003578,ENSGALG00000003642,ENSGALG00000004064,ENSGALG00000004263,ENSGALG00000004386,ENSGALG00000004569,ENSGALG00000005547,ENSGALG00000006639,ENSGALG00000006942,ENSGALG00000007650,ENSGALG00000007920,ENSGALG00000008193,ENSGALG00000008669,ENSGALG00000009378,…	0.0288043
GO:BP	negative regulation of metabolic process	GO:0009892	ENSGALG00000000044,ENSGALG00000000129,ENSGALG00000000209,ENSGALG00000000259,ENSGALG00000000299,ENSGALG00000000402,ENSGALG00000000404,ENSGALG00000000504,ENSGALG00000000535,ENSGALG00000000573,ENSGALG00000000583,ENSGALG00000000616,ENSGALG00000000625,ENSGALG00000000674,ENSGALG00000000699,ENSGALG00000000713,ENSGALG00000000761,ENSGALG00000000795,ENSGALG00000000839,ENSGALG00000000843,ENSGALG00000000883,…	0.0288043
GO:BP	cytoskeleton organization	GO:0007010	ENSGALG00000000120,ENSGALG00000000227,ENSGALG00000000273,ENSGALG00000000299,ENSGALG00000000379,ENSGALG00000000521,ENSGALG00000000625,ENSGALG00000000645,ENSGALG00000000681,ENSGALG00000000839,ENSGALG00000000895,ENSGALG00000000909,ENSGALG00000000977,ENSGALG00000001076,ENSGALG00000001163,ENSGALG00000001183,ENSGALG00000001258,ENSGALG00000001329,ENSGALG00000001446,ENSGALG00000001503,ENSGALG00000001513,…	0.0289717
GO:BP	tissue development	GO:0009888	ENSGALG00000000094,ENSGALG00000000120,ENSGALG00000000156,ENSGALG00000000172,ENSGALG00000000242,ENSGALG00000000302,ENSGALG00000000313,ENSGALG00000000402,ENSGALG00000000404,ENSGALG00000000518,ENSGALG00000000535,ENSGALG00000000616,ENSGALG00000000681,ENSGALG00000000761,ENSGALG00000000785,ENSGALG00000000839,ENSGALG00000000892,ENSGALG00000000902,ENSGALG00000000990,ENSGALG00000000997,ENSGALG00000001006,…	0.0305719
GO:BP	organic substance catabolic process	GO:1901575	ENSGALG00000000081,ENSGALG00000000109,ENSGALG00000000226,ENSGALG00000000259,ENSGALG00000000299,ENSGALG00000000349,ENSGALG00000000564,ENSGALG00000000596,ENSGALG00000000652,ENSGALG00000000699,ENSGALG00000000737,ENSGALG00000000755,ENSGALG00000000785,ENSGALG00000000883,ENSGALG00000000892,ENSGALG00000000893,ENSGALG00000000909,ENSGALG00000001028,ENSGALG00000001117,ENSGALG00000001146,ENSGALG00000001209,…	0.0306085
GO:BP	regulation of cell migration	GO:0030334	ENSGALG00000000094,ENSGALG00000000120,ENSGALG00000000168,ENSGALG00000000273,ENSGALG00000000277,ENSGALG00000000379,ENSGALG00000000608,ENSGALG00000000681,ENSGALG00000000785,ENSGALG00000000839,ENSGALG00000001037,ENSGALG00000001143,ENSGALG00000001171,ENSGALG00000001262,ENSGALG00000001462,ENSGALG00000001501,ENSGALG00000001565,ENSGALG00000001608,ENSGALG00000001621,ENSGALG00000001782,ENSGALG00000001840,…	0.03116
GO:BP	cell projection organization	GO:0030030	ENSGALG00000000209,ENSGALG00000000227,ENSGALG00000000273,ENSGALG00000000625,ENSGALG00000000712,ENSGALG00000000761,ENSGALG00000000909,ENSGALG00000001076,ENSGALG00000001124,ENSGALG00000001163,ENSGALG00000001171,ENSGALG00000001328,ENSGALG00000001412,ENSGALG00000001428,ENSGALG00000001446,ENSGALG00000001600,ENSGALG00000001608,ENSGALG00000001652,ENSGALG00000001664,ENSGALG00000001692,ENSGALG00000001773,…	0.03116
GO:BP	positive regulation of gene expression	GO:0010628	ENSGALG00000000120,ENSGALG00000000209,ENSGALG00000000299,ENSGALG00000000379,ENSGALG00000000745,ENSGALG00000000751,ENSGALG00000000839,ENSGALG00000000883,ENSGALG00000000887,ENSGALG00000000892,ENSGALG00000001143,ENSGALG00000001309,ENSGALG00000001409,ENSGALG00000001412,ENSGALG00000001446,ENSGALG00000001501,ENSGALG00000001565,ENSGALG00000001621,ENSGALG00000001708,ENSGALG00000001709,ENSGALG00000001729,…	0.0317946
GO:BP	cellular response to stress	GO:0033554	ENSGALG00000000071,ENSGALG00000000273,ENSGALG00000000438,ENSGALG00000000516,ENSGALG00000000521,ENSGALG00000000564,ENSGALG00000000625,ENSGALG00000000681,ENSGALG00000000708,ENSGALG00000000751,ENSGALG00000000863,ENSGALG00000000883,ENSGALG00000000892,ENSGALG00000000903,ENSGALG00000000909,ENSGALG00000000977,ENSGALG00000001006,ENSGALG00000001126,ENSGALG00000001146,ENSGALG00000001158,ENSGALG00000001189,…	0.0318075
GO:BP	positive regulation of multicellular organismal process	GO:0051240	ENSGALG00000000120,ENSGALG00000000172,ENSGALG00000000242,ENSGALG00000000255,ENSGALG00000000277,ENSGALG00000000402,ENSGALG00000000583,ENSGALG00000000625,ENSGALG00000000751,ENSGALG00000000761,ENSGALG00000000785,ENSGALG00000000839,ENSGALG00000000883,ENSGALG00000000892,ENSGALG00000000909,ENSGALG00000001021,ENSGALG00000001051,ENSGALG00000001076,ENSGALG00000001143,ENSGALG00000001245,ENSGALG00000001258,…	0.0355902
GO:BP	hormone metabolic process	GO:0042445	ENSGALG00000000277,ENSGALG00000000545,ENSGALG00000000751,ENSGALG00000001708,ENSGALG00000001955,ENSGALG00000002142,ENSGALG00000002187,ENSGALG00000002484,ENSGALG00000002492,ENSGALG00000004196,ENSGALG00000004270,ENSGALG00000004339,ENSGALG00000004553,ENSGALG00000004903,ENSGALG00000005215,ENSGALG00000005403,ENSGALG00000006379,ENSGALG00000006629,ENSGALG00000007669,ENSGALG00000007748,ENSGALG00000008121,…	0.0355902
GO:BP	monocarboxylic acid catabolic process	GO:0072329	ENSGALG00000002159,ENSGALG00000002187,ENSGALG00000002588,ENSGALG00000002891,ENSGALG00000002925,ENSGALG00000003432,ENSGALG00000003879,ENSGALG00000003942,ENSGALG00000004965,ENSGALG00000005647,ENSGALG00000005860,ENSGALG00000006134,ENSGALG00000007077,ENSGALG00000007132,ENSGALG00000007832,ENSGALG00000008813,ENSGALG00000008845,ENSGALG00000009442,ENSGALG00000010244,ENSGALG00000010681,ENSGALG00000010891,…	0.0355902
GO:BP	gluconeogenesis	GO:0006094	ENSGALG00000001857,ENSGALG00000002142,ENSGALG00000002761,ENSGALG00000004956,ENSGALG00000005888,ENSGALG00000006629,ENSGALG00000007286,ENSGALG00000007307,ENSGALG00000007606,ENSGALG00000007636,ENSGALG00000008975,ENSGALG00000011058,ENSGALG00000011104,ENSGALG00000012135,ENSGALG00000012613,ENSGALG00000013310,ENSGALG00000014442,ENSGALG00000014526,ENSGALG00000014769,ENSGALG00000017034,ENSGALG00000030034,…	0.0355902
GO:BP	regulation of multicellular organismal development	GO:2000026	ENSGALG00000000120,ENSGALG00000000255,ENSGALG00000000402,ENSGALG00000000516,ENSGALG00000000535,ENSGALG00000000583,ENSGALG00000000625,ENSGALG00000000785,ENSGALG00000000892,ENSGALG00000000902,ENSGALG00000000909,ENSGALG00000000990,ENSGALG00000001006,ENSGALG00000001076,ENSGALG00000001124,ENSGALG00000001143,ENSGALG00000001171,ENSGALG00000001229,ENSGALG00000001245,ENSGALG00000001258,ENSGALG00000001409,…	0.0355902
GO:BP	primary alcohol metabolic process	GO:0034308	ENSGALG00000002142,ENSGALG00000002492,ENSGALG00000004763,ENSGALG00000005215,ENSGALG00000006629,ENSGALG00000006916,ENSGALG00000008285,ENSGALG00000008845,ENSGALG00000009276,ENSGALG00000009714,ENSGALG00000010032,ENSGALG00000010244,ENSGALG00000011497,ENSGALG00000011529,ENSGALG00000012245,ENSGALG00000015143,ENSGALG00000016293,ENSGALG00000016618,ENSGALG00000019873,ENSGALG00000025804,ENSGALG00000025822,…	0.0380923
GO:BP	protein polymerization	GO:0051258	ENSGALG00000000273,ENSGALG00000000521,ENSGALG00000000625,ENSGALG00000000681,ENSGALG00000001163,ENSGALG00000001258,ENSGALG00000001446,ENSGALG00000001503,ENSGALG00000001547,ENSGALG00000001692,ENSGALG00000001798,ENSGALG00000002016,ENSGALG00000002095,ENSGALG00000002103,ENSGALG00000002125,ENSGALG00000002412,ENSGALG00000002622,ENSGALG00000002719,ENSGALG00000003134,ENSGALG00000003164,ENSGALG00000003254,…	0.0400773
GO:BP	negative regulation of protein-containing complex assembly	GO:0031333	ENSGALG00000001446,ENSGALG00000001503,ENSGALG00000001547,ENSGALG00000001798,ENSGALG00000002016,ENSGALG00000002125,ENSGALG00000002175,ENSGALG00000002403,ENSGALG00000003855,ENSGALG00000003977,ENSGALG00000004034,ENSGALG00000004236,ENSGALG00000004375,ENSGALG00000004386,ENSGALG00000004710,ENSGALG00000004740,ENSGALG00000004796,ENSGALG00000004998,ENSGALG00000005002,ENSGALG00000005623,ENSGALG00000005763,…	0.0404448
GO:BP	amine metabolic process	GO:0009308	ENSGALG00000000109,ENSGALG00000001812,ENSGALG00000002024,ENSGALG00000003039,ENSGALG00000003601,ENSGALG00000003614,ENSGALG00000004375,ENSGALG00000004491,ENSGALG00000005330,ENSGALG00000006916,ENSGALG00000007244,ENSGALG00000007278,ENSGALG00000007503,ENSGALG00000007794,ENSGALG00000008285,ENSGALG00000009100,ENSGALG00000009758,ENSGALG00000010005,ENSGALG00000010187,ENSGALG00000010379,ENSGALG00000011529,…	0.0404448
GO:BP	response to external stimulus	GO:0009605	ENSGALG00000000168,ENSGALG00000000227,ENSGALG00000000273,ENSGALG00000000516,ENSGALG00000000579,ENSGALG00000000712,ENSGALG00000000737,ENSGALG00000000783,ENSGALG00000000785,ENSGALG00000000839,ENSGALG00000000855,ENSGALG00000000883,ENSGALG00000000892,ENSGALG00000001058,ENSGALG00000001124,ENSGALG00000001143,ENSGALG00000001171,ENSGALG00000001328,ENSGALG00000001363,ENSGALG00000001383,ENSGALG00000001409,…	0.0422995
GO:BP	positive regulation of defense response	GO:0031349	ENSGALG00000001143,ENSGALG00000001409,ENSGALG00000001708,ENSGALG00000002138,ENSGALG00000002514,ENSGALG00000004935,ENSGALG00000006350,ENSGALG00000006527,ENSGALG00000006546,ENSGALG00000006646,ENSGALG00000006805,ENSGALG00000007001,ENSGALG00000007625,ENSGALG00000008014,ENSGALG00000008127,ENSGALG00000008166,ENSGALG00000008285,ENSGALG00000008447,ENSGALG00000008669,ENSGALG00000008700,ENSGALG00000009239,…	0.0428407
GO:BP	negative regulation of multicellular organismal process	GO:0051241	ENSGALG00000000094,ENSGALG00000000120,ENSGALG00000000168,ENSGALG00000000209,ENSGALG00000000402,ENSGALG00000000761,ENSGALG00000000839,ENSGALG00000000892,ENSGALG00000000911,ENSGALG00000000990,ENSGALG00000001006,ENSGALG00000001021,ENSGALG00000001124,ENSGALG00000001171,ENSGALG00000001229,ENSGALG00000001409,ENSGALG00000001593,ENSGALG00000001621,ENSGALG00000001729,ENSGALG00000001780,ENSGALG00000001826,…	0.0428407
GO:BP	carbohydrate catabolic process	GO:0016052	ENSGALG00000001117,ENSGALG00000001577,ENSGALG00000001992,ENSGALG00000002311,ENSGALG00000002377,ENSGALG00000002542,ENSGALG00000002729,ENSGALG00000002982,ENSGALG00000003267,ENSGALG00000003863,ENSGALG00000004047,ENSGALG00000004222,ENSGALG00000004288,ENSGALG00000004956,ENSGALG00000005407,ENSGALG00000006219,ENSGALG00000006361,ENSGALG00000006543,ENSGALG00000006939,ENSGALG00000007606,ENSGALG00000007936,…	0.0439924
GO:BP	skeletal muscle cell differentiation	GO:0035914	ENSGALG00000000172,ENSGALG00000000404,ENSGALG00000001021,ENSGALG00000002375,ENSGALG00000003441,ENSGALG00000003932,ENSGALG00000005263,ENSGALG00000006216,ENSGALG00000006273,ENSGALG00000006491,ENSGALG00000006609,ENSGALG00000007669,ENSGALG00000007685,ENSGALG00000010881,ENSGALG00000010936,ENSGALG00000012277,ENSGALG00000012712,ENSGALG00000014250,ENSGALG00000014645,ENSGALG00000014699,ENSGALG00000014769,…	0.044927
GO:BP	regulation of actin filament-based process	GO:0032970	ENSGALG00000000120,ENSGALG00000000273,ENSGALG00000000379,ENSGALG00000000521,ENSGALG00000000681,ENSGALG00000000839,ENSGALG00000001076,ENSGALG00000001446,ENSGALG00000001459,ENSGALG00000001547,ENSGALG00000001798,ENSGALG00000001840,ENSGALG00000001864,ENSGALG00000002016,ENSGALG00000002125,ENSGALG00000002198,ENSGALG00000002412,ENSGALG00000002622,ENSGALG00000002739,ENSGALG00000002804,ENSGALG00000002845,…	0.044927
GO:BP	movement of cell or subcellular component	GO:0006928	ENSGALG00000000094,ENSGALG00000000120,ENSGALG00000000168,ENSGALG00000000227,ENSGALG00000000273,ENSGALG00000000277,ENSGALG00000000302,ENSGALG00000000379,ENSGALG00000000402,ENSGALG00000000606,ENSGALG00000000608,ENSGALG00000000681,ENSGALG00000000785,ENSGALG00000000839,ENSGALG00000001037,ENSGALG00000001058,ENSGALG00000001124,ENSGALG00000001143,ENSGALG00000001163,ENSGALG00000001171,ENSGALG00000001181,…	0.046191
GO:BP	regulation of localization	GO:0032879	ENSGALG00000000094,ENSGALG00000000120,ENSGALG00000000168,ENSGALG00000000209,ENSGALG00000000273,ENSGALG00000000277,ENSGALG00000000329,ENSGALG00000000379,ENSGALG00000000545,ENSGALG00000000579,ENSGALG00000000608,ENSGALG00000000625,ENSGALG00000000681,ENSGALG00000000699,ENSGALG00000000712,ENSGALG00000000724,ENSGALG00000000785,ENSGALG00000000839,ENSGALG00000000909,ENSGALG00000001037,ENSGALG00000001051,…	0.046191
GO:BP	regulation of phosphorylation	GO:0042325	ENSGALG00000000055,ENSGALG00000000120,ENSGALG00000000209,ENSGALG00000000273,ENSGALG00000000379,ENSGALG00000000511,ENSGALG00000000535,ENSGALG00000000550,ENSGALG00000000625,ENSGALG00000000681,ENSGALG00000000839,ENSGALG00000000903,ENSGALG00000000977,ENSGALG00000001021,ENSGALG00000001189,ENSGALG00000001289,ENSGALG00000001409,ENSGALG00000001412,ENSGALG00000001501,ENSGALG00000001551,ENSGALG00000001600,…	0.0467272
GO:BP	hexose metabolic process	GO:0019318	ENSGALG00000000255,ENSGALG00000000703,ENSGALG00000000943,ENSGALG00000001117,ENSGALG00000001577,ENSGALG00000001615,ENSGALG00000001788,ENSGALG00000001857,ENSGALG00000002099,ENSGALG00000002142,ENSGALG00000002311,ENSGALG00000002377,ENSGALG00000002492,ENSGALG00000002739,ENSGALG00000002761,ENSGALG00000002849,ENSGALG00000003759,ENSGALG00000004047,ENSGALG00000004348,ENSGALG00000004956,ENSGALG00000005554,…	0.0477981
GO:BP	regulation of cytoskeleton organization	GO:0051493	ENSGALG00000000120,ENSGALG00000000273,ENSGALG00000000379,ENSGALG00000000521,ENSGALG00000000625,ENSGALG00000000681,ENSGALG00000000839,ENSGALG00000001076,ENSGALG00000001258,ENSGALG00000001446,ENSGALG00000001503,ENSGALG00000001513,ENSGALG00000001547,ENSGALG00000001692,ENSGALG00000001798,ENSGALG00000001840,ENSGALG00000001864,ENSGALG00000002016,ENSGALG00000002090,ENSGALG00000002095,ENSGALG00000002125,…	0.0479212
GO:BP	myofibril assembly	GO:0030239	ENSGALG00000000120,ENSGALG00000002125,ENSGALG00000003521,ENSGALG00000003925,ENSGALG00000004237,ENSGALG00000004334,ENSGALG00000004710,ENSGALG00000005226,ENSGALG00000008351,ENSGALG00000008805,ENSGALG00000009050,ENSGALG00000009791,ENSGALG00000009844,ENSGALG00000010027,ENSGALG00000011991,ENSGALG00000012735,ENSGALG00000013124,ENSGALG00000013929,ENSGALG00000014463,ENSGALG00000014957,ENSGALG00000016342,…	0.0479931
GO:BP	phosphorylation	GO:0016310	ENSGALG00000000055,ENSGALG00000000120,ENSGALG00000000156,ENSGALG00000000209,ENSGALG00000000244,ENSGALG00000000273,ENSGALG00000000379,ENSGALG00000000404,ENSGALG00000000466,ENSGALG00000000511,ENSGALG00000000535,ENSGALG00000000550,ENSGALG00000000557,ENSGALG00000000625,ENSGALG00000000681,ENSGALG00000000692,ENSGALG00000000736,ENSGALG00000000824,ENSGALG00000000839,ENSGALG00000000863,ENSGALG00000000883,…	0.0480932
GO:BP	organic hydroxy compound biosynthetic process	GO:1901617	ENSGALG00000000067,ENSGALG00000000241,ENSGALG00000000755,ENSGALG00000000783,ENSGALG00000000795,ENSGALG00000001592,ENSGALG00000002142,ENSGALG00000002492,ENSGALG00000002639,ENSGALG00000002710,ENSGALG00000002761,ENSGALG00000002960,ENSGALG00000003308,ENSGALG00000003751,ENSGALG00000003972,ENSGALG00000004064,ENSGALG00000004106,ENSGALG00000004375,ENSGALG00000004885,ENSGALG00000005215,ENSGALG00000005701,…	0.0481595
GO:BP	actomyosin structure organization	GO:0031032	ENSGALG00000000120,ENSGALG00000000681,ENSGALG00000000839,ENSGALG00000001076,ENSGALG00000001183,ENSGALG00000001798,ENSGALG00000001844,ENSGALG00000002125,ENSGALG00000002198,ENSGALG00000002739,ENSGALG00000003254,ENSGALG00000003521,ENSGALG00000003741,ENSGALG00000003855,ENSGALG00000003925,ENSGALG00000004237,ENSGALG00000004294,ENSGALG00000004334,ENSGALG00000004710,ENSGALG00000004796,ENSGALG00000005061,…	0.0481595
GO:BP	sphingolipid biosynthetic process	GO:0030148	ENSGALG00000000755,ENSGALG00000001573,ENSGALG00000001592,ENSGALG00000002016,ENSGALG00000002651,ENSGALG00000002775,ENSGALG00000003701,ENSGALG00000003751,ENSGALG00000003863,ENSGALG00000004875,ENSGALG00000005004,ENSGALG00000005298,ENSGALG00000006455,ENSGALG00000006882,ENSGALG00000007481,ENSGALG00000008661,ENSGALG00000008671,ENSGALG00000009330,ENSGALG00000009988,ENSGALG00000010083,ENSGALG00000010535,…	0.0493023
GO:BP	response to temperature stimulus	GO:0009266	ENSGALG00000000172,ENSGALG00000000625,ENSGALG00000001409,ENSGALG00000001823,ENSGALG00000001934,ENSGALG00000004115,ENSGALG00000004116,ENSGALG00000004190,ENSGALG00000004519,ENSGALG00000004649,ENSGALG00000004660,ENSGALG00000005105,ENSGALG00000005319,ENSGALG00000005631,ENSGALG00000006194,ENSGALG00000006609,ENSGALG00000007821,ENSGALG00000008094,ENSGALG00000008177,ENSGALG00000008949,ENSGALG00000009433,…	0.0498092
GO:BP	negative regulation of response to stimulus	GO:0048585	ENSGALG00000000044,ENSGALG00000000071,ENSGALG00000000094,ENSGALG00000000168,ENSGALG00000000209,ENSGALG00000000273,ENSGALG00000000535,ENSGALG00000000583,ENSGALG00000000737,ENSGALG00000000761,ENSGALG00000000839,ENSGALG00000000863,ENSGALG00000000892,ENSGALG00000000911,ENSGALG00000000977,ENSGALG00000001028,ENSGALG00000001037,ENSGALG00000001171,ENSGALG00000001220,ENSGALG00000001229,ENSGALG00000001409,…	0.049948
GO:CC	cytoplasm	GO:0005737	ENSGALG00000000011,ENSGALG00000000055,ENSGALG00000000067,ENSGALG00000000086,ENSGALG00000000107,ENSGALG00000000120,ENSGALG00000000142,ENSGALG00000000154,ENSGALG00000000156,ENSGALG00000000186,ENSGALG00000000189,ENSGALG00000000201,ENSGALG00000000209,ENSGALG00000000226,ENSGALG00000000227,ENSGALG00000000241,ENSGALG00000000251,ENSGALG00000000255,ENSGALG00000000259,ENSGALG00000000273,ENSGALG00000000302,…	6.21e-14
GO:CC	endoplasmic reticulum	GO:0005783	ENSGALG00000000142,ENSGALG00000000189,ENSGALG00000000209,ENSGALG00000000259,ENSGALG00000000402,ENSGALG00000000564,ENSGALG00000000599,ENSGALG00000000755,ENSGALG00000001067,ENSGALG00000001220,ENSGALG00000001252,ENSGALG00000001434,ENSGALG00000001592,ENSGALG00000001593,ENSGALG00000001662,ENSGALG00000001720,ENSGALG00000001788,ENSGALG00000001848,ENSGALG00000001872,ENSGALG00000001985,ENSGALG00000001986,…	0.00172013
GO:CC	sarcomere	GO:0030017	ENSGALG00000000120,ENSGALG00000000302,ENSGALG00000000313,ENSGALG00000000585,ENSGALG00000001459,ENSGALG00000001547,ENSGALG00000001926,ENSGALG00000002125,ENSGALG00000003580,ENSGALG00000003601,ENSGALG00000003925,ENSGALG00000004034,ENSGALG00000004710,ENSGALG00000005226,ENSGALG00000006477,ENSGALG00000006491,ENSGALG00000006572,ENSGALG00000006591,ENSGALG00000006835,ENSGALG00000007945,ENSGALG00000008148,…	0.00208558
GO:CC	cortical cytoskeleton	GO:0030863	ENSGALG00000000608,ENSGALG00000001258,ENSGALG00000001329,ENSGALG00000001547,ENSGALG00000001621,ENSGALG00000001849,ENSGALG00000002125,ENSGALG00000002467,ENSGALG00000002563,ENSGALG00000002622,ENSGALG00000002647,ENSGALG00000004034,ENSGALG00000004889,ENSGALG00000005071,ENSGALG00000006657,ENSGALG00000007080,ENSGALG00000007700,ENSGALG00000008057,ENSGALG00000008073,ENSGALG00000008667,ENSGALG00000008779,…	0.00208558
GO:CC	plasma membrane bounded cell projection	GO:0120025	ENSGALG00000000168,ENSGALG00000000209,ENSGALG00000000227,ENSGALG00000000273,ENSGALG00000000277,ENSGALG00000000478,ENSGALG00000000608,ENSGALG00000000625,ENSGALG00000000674,ENSGALG00000000681,ENSGALG00000000909,ENSGALG00000001067,ENSGALG00000001076,ENSGALG00000001163,ENSGALG00000001262,ENSGALG00000001282,ENSGALG00000001314,ENSGALG00000001334,ENSGALG00000001431,ENSGALG00000001446,ENSGALG00000001501,…	0.00236713
GO:CC	cortical actin cytoskeleton	GO:0030864	ENSGALG00000000608,ENSGALG00000001547,ENSGALG00000001621,ENSGALG00000002467,ENSGALG00000002622,ENSGALG00000002647,ENSGALG00000004889,ENSGALG00000007080,ENSGALG00000007700,ENSGALG00000008057,ENSGALG00000008073,ENSGALG00000008667,ENSGALG00000008779,ENSGALG00000008797,ENSGALG00000009686,ENSGALG00000009947,ENSGALG00000010027,ENSGALG00000013310,ENSGALG00000013710,ENSGALG00000013715,ENSGALG00000014408,…	0.00236713
GO:CC	cytosol	GO:0005829	ENSGALG00000000067,ENSGALG00000000154,ENSGALG00000000209,ENSGALG00000000227,ENSGALG00000000251,ENSGALG00000000259,ENSGALG00000000273,ENSGALG00000000329,ENSGALG00000000409,ENSGALG00000000424,ENSGALG00000000469,ENSGALG00000000510,ENSGALG00000000529,ENSGALG00000000535,ENSGALG00000000550,ENSGALG00000000579,ENSGALG00000000599,ENSGALG00000000615,ENSGALG00000000616,ENSGALG00000000625,ENSGALG00000000652,…	0.00364573
GO:CC	myofibril	GO:0030016	ENSGALG00000000120,ENSGALG00000000302,ENSGALG00000000313,ENSGALG00000000585,ENSGALG00000001459,ENSGALG00000001547,ENSGALG00000001926,ENSGALG00000002125,ENSGALG00000002907,ENSGALG00000003580,ENSGALG00000003601,ENSGALG00000003925,ENSGALG00000004034,ENSGALG00000004710,ENSGALG00000005226,ENSGALG00000006216,ENSGALG00000006477,ENSGALG00000006491,ENSGALG00000006572,ENSGALG00000006591,ENSGALG00000006835,…	0.00379559
GO:CC	actin cytoskeleton	GO:0015629	ENSGALG00000000273,ENSGALG00000000302,ENSGALG00000000313,ENSGALG00000000608,ENSGALG00000000674,ENSGALG00000000681,ENSGALG00000001183,ENSGALG00000001459,ENSGALG00000001547,ENSGALG00000001571,ENSGALG00000001621,ENSGALG00000001835,ENSGALG00000001840,ENSGALG00000001936,ENSGALG00000002125,ENSGALG00000002198,ENSGALG00000002447,ENSGALG00000002467,ENSGALG00000002563,ENSGALG00000002622,ENSGALG00000002647,…	0.00434667
GO:CC	cell projection	GO:0042995	ENSGALG00000000168,ENSGALG00000000209,ENSGALG00000000227,ENSGALG00000000273,ENSGALG00000000277,ENSGALG00000000478,ENSGALG00000000608,ENSGALG00000000625,ENSGALG00000000674,ENSGALG00000000681,ENSGALG00000000909,ENSGALG00000001067,ENSGALG00000001076,ENSGALG00000001163,ENSGALG00000001262,ENSGALG00000001282,ENSGALG00000001314,ENSGALG00000001334,ENSGALG00000001431,ENSGALG00000001446,ENSGALG00000001501,…	0.00434667
GO:CC	contractile fiber	GO:0043292	ENSGALG00000000120,ENSGALG00000000302,ENSGALG00000000313,ENSGALG00000000585,ENSGALG00000001459,ENSGALG00000001547,ENSGALG00000001926,ENSGALG00000002125,ENSGALG00000002907,ENSGALG00000003580,ENSGALG00000003601,ENSGALG00000003925,ENSGALG00000004034,ENSGALG00000004710,ENSGALG00000005226,ENSGALG00000006216,ENSGALG00000006343,ENSGALG00000006477,ENSGALG00000006491,ENSGALG00000006572,ENSGALG00000006591,…	0.00589385
GO:CC	apical part of cell	GO:0045177	ENSGALG00000000379,ENSGALG00000000545,ENSGALG00000000745,ENSGALG00000001262,ENSGALG00000001717,ENSGALG00000001840,ENSGALG00000001936,ENSGALG00000002001,ENSGALG00000002138,ENSGALG00000002375,ENSGALG00000002466,ENSGALG00000002728,ENSGALG00000003285,ENSGALG00000003467,ENSGALG00000003578,ENSGALG00000003604,ENSGALG00000003709,ENSGALG00000003885,ENSGALG00000003899,ENSGALG00000004796,ENSGALG00000004889,…	0.00727729
GO:CC	plasma membrane region	GO:0098590	ENSGALG00000000379,ENSGALG00000000521,ENSGALG00000000608,ENSGALG00000000625,ENSGALG00000000745,ENSGALG00000001051,ENSGALG00000001183,ENSGALG00000001282,ENSGALG00000001512,ENSGALG00000001573,ENSGALG00000001621,ENSGALG00000001652,ENSGALG00000001698,ENSGALG00000001717,ENSGALG00000001798,ENSGALG00000001826,ENSGALG00000001840,ENSGALG00000001934,ENSGALG00000002001,ENSGALG00000002113,ENSGALG00000002138,…	0.0136075
GO:CC	endomembrane system	GO:0012505	ENSGALG00000000055,ENSGALG00000000142,ENSGALG00000000189,ENSGALG00000000201,ENSGALG00000000209,ENSGALG00000000226,ENSGALG00000000255,ENSGALG00000000259,ENSGALG00000000402,ENSGALG00000000409,ENSGALG00000000424,ENSGALG00000000469,ENSGALG00000000518,ENSGALG00000000551,ENSGALG00000000564,ENSGALG00000000579,ENSGALG00000000599,ENSGALG00000000608,ENSGALG00000000616,ENSGALG00000000712,ENSGALG00000000723,…	0.0192561
GO:CC	Z disc	GO:0030018	ENSGALG00000000120,ENSGALG00000001547,ENSGALG00000001926,ENSGALG00000003601,ENSGALG00000003925,ENSGALG00000004034,ENSGALG00000005226,ENSGALG00000006477,ENSGALG00000007945,ENSGALG00000009433,ENSGALG00000009828,ENSGALG00000010027,ENSGALG00000010325,ENSGALG00000010812,ENSGALG00000011094,ENSGALG00000011991,ENSGALG00000011994,ENSGALG00000014463,ENSGALG00000014813,ENSGALG00000014995,ENSGALG00000016500,…	0.0222997
GO:CC	I band	GO:0031674	ENSGALG00000000120,ENSGALG00000001547,ENSGALG00000001926,ENSGALG00000003601,ENSGALG00000003925,ENSGALG00000004034,ENSGALG00000005226,ENSGALG00000006477,ENSGALG00000006491,ENSGALG00000007945,ENSGALG00000009433,ENSGALG00000009828,ENSGALG00000009844,ENSGALG00000010027,ENSGALG00000010325,ENSGALG00000010812,ENSGALG00000011094,ENSGALG00000011991,ENSGALG00000011994,ENSGALG00000014463,ENSGALG00000014813,…	0.0284834
GO:CC	sarcoplasm	GO:0016528	ENSGALG00000003757,ENSGALG00000003778,ENSGALG00000003886,ENSGALG00000004860,ENSGALG00000008177,ENSGALG00000008294,ENSGALG00000008486,ENSGALG00000008787,ENSGALG00000009995,ENSGALG00000010812,ENSGALG00000012628,ENSGALG00000012703,ENSGALG00000014071,ENSGALG00000014848,ENSGALG00000016500,ENSGALG00000023834,ENSGALG00000029424,ENSGALG00000032287,ENSGALG00000034458,ENSGALG00000035845,ENSGALG00000036871,…	0.0284834
GO:MF	protein binding	GO:0005515	ENSGALG00000000011,ENSGALG00000000044,ENSGALG00000000094,ENSGALG00000000106,ENSGALG00000000107,ENSGALG00000000120,ENSGALG00000000129,ENSGALG00000000156,ENSGALG00000000164,ENSGALG00000000172,ENSGALG00000000189,ENSGALG00000000209,ENSGALG00000000217,ENSGALG00000000223,ENSGALG00000000227,ENSGALG00000000235,ENSGALG00000000242,ENSGALG00000000251,ENSGALG00000000259,ENSGALG00000000273,ENSGALG00000000277,…	8.35e-15
GO:MF	identical protein binding	GO:0042802	ENSGALG00000000011,ENSGALG00000000172,ENSGALG00000000209,ENSGALG00000000251,ENSGALG00000000259,ENSGALG00000000329,ENSGALG00000000466,ENSGALG00000000511,ENSGALG00000000518,ENSGALG00000000583,ENSGALG00000000608,ENSGALG00000000619,ENSGALG00000000625,ENSGALG00000000637,ENSGALG00000000652,ENSGALG00000000707,ENSGALG00000000751,ENSGALG00000000887,ENSGALG00000000893,ENSGALG00000000909,ENSGALG00000001006,…	9.18e-08
GO:MF	small molecule binding	GO:0036094	ENSGALG00000000189,ENSGALG00000000241,ENSGALG00000000244,ENSGALG00000000273,ENSGALG00000000349,ENSGALG00000000433,ENSGALG00000000466,ENSGALG00000000544,ENSGALG00000000550,ENSGALG00000000606,ENSGALG00000000613,ENSGALG00000000652,ENSGALG00000000674,ENSGALG00000000681,ENSGALG00000000692,ENSGALG00000000712,ENSGALG00000000720,ENSGALG00000000736,ENSGALG00000000747,ENSGALG00000000824,ENSGALG00000000863,…	6.64e-07
GO:MF	catalytic activity	GO:0003824	ENSGALG00000000067,ENSGALG00000000081,ENSGALG00000000107,ENSGALG00000000109,ENSGALG00000000142,ENSGALG00000000151,ENSGALG00000000156,ENSGALG00000000189,ENSGALG00000000227,ENSGALG00000000244,ENSGALG00000000255,ENSGALG00000000264,ENSGALG00000000273,ENSGALG00000000329,ENSGALG00000000349,ENSGALG00000000357,ENSGALG00000000374,ENSGALG00000000399,ENSGALG00000000402,ENSGALG00000000433,ENSGALG00000000458,…	6.64e-07
GO:MF	anion binding	GO:0043168	ENSGALG00000000189,ENSGALG00000000244,ENSGALG00000000273,ENSGALG00000000349,ENSGALG00000000433,ENSGALG00000000466,ENSGALG00000000544,ENSGALG00000000550,ENSGALG00000000606,ENSGALG00000000613,ENSGALG00000000674,ENSGALG00000000681,ENSGALG00000000692,ENSGALG00000000712,ENSGALG00000000720,ENSGALG00000000736,ENSGALG00000000747,ENSGALG00000000824,ENSGALG00000000863,ENSGALG00000000870,ENSGALG00000000883,…	9.08e-06
GO:MF	nucleoside phosphate binding	GO:1901265	ENSGALG00000000189,ENSGALG00000000244,ENSGALG00000000273,ENSGALG00000000349,ENSGALG00000000433,ENSGALG00000000466,ENSGALG00000000544,ENSGALG00000000550,ENSGALG00000000606,ENSGALG00000000613,ENSGALG00000000652,ENSGALG00000000674,ENSGALG00000000681,ENSGALG00000000692,ENSGALG00000000712,ENSGALG00000000720,ENSGALG00000000736,ENSGALG00000000747,ENSGALG00000000824,ENSGALG00000000863,ENSGALG00000000870,…	5.33e-05
GO:MF	nucleotide binding	GO:0000166	ENSGALG00000000189,ENSGALG00000000244,ENSGALG00000000273,ENSGALG00000000349,ENSGALG00000000433,ENSGALG00000000466,ENSGALG00000000544,ENSGALG00000000550,ENSGALG00000000606,ENSGALG00000000613,ENSGALG00000000652,ENSGALG00000000674,ENSGALG00000000681,ENSGALG00000000692,ENSGALG00000000712,ENSGALG00000000720,ENSGALG00000000736,ENSGALG00000000747,ENSGALG00000000824,ENSGALG00000000863,ENSGALG00000000870,…	5.33e-05
GO:MF	cytoskeletal protein binding	GO:0008092	ENSGALG00000000120,ENSGALG00000000209,ENSGALG00000000227,ENSGALG00000000302,ENSGALG00000000521,ENSGALG00000000585,ENSGALG00000000608,ENSGALG00000000625,ENSGALG00000000645,ENSGALG00000000681,ENSGALG00000000712,ENSGALG00000001118,ENSGALG00000001163,ENSGALG00000001183,ENSGALG00000001258,ENSGALG00000001329,ENSGALG00000001446,ENSGALG00000001459,ENSGALG00000001474,ENSGALG00000001503,ENSGALG00000001513,…	5.48e-05
GO:MF	immune receptor activity	GO:0140375	ENSGALG00000001409,ENSGALG00000002112,ENSGALG00000003446,ENSGALG00000003733,ENSGALG00000003747,ENSGALG00000004221,ENSGALG00000004231,ENSGALG00000005305,ENSGALG00000005499,ENSGALG00000005638,ENSGALG00000005848,ENSGALG00000006394,ENSGALG00000007253,ENSGALG00000008165,ENSGALG00000008267,ENSGALG00000008554,ENSGALG00000011058,ENSGALG00000011222,ENSGALG00000011418,ENSGALG00000011734,ENSGALG00000011735,…	0.000180409
GO:MF	cytokine receptor activity	GO:0004896	ENSGALG00000001409,ENSGALG00000002112,ENSGALG00000003446,ENSGALG00000003733,ENSGALG00000003747,ENSGALG00000004221,ENSGALG00000004231,ENSGALG00000005305,ENSGALG00000005499,ENSGALG00000005638,ENSGALG00000005848,ENSGALG00000006394,ENSGALG00000007253,ENSGALG00000008165,ENSGALG00000008267,ENSGALG00000008554,ENSGALG00000011058,ENSGALG00000011222,ENSGALG00000011418,ENSGALG00000011734,ENSGALG00000011735,…	0.000348773
GO:MF	carbohydrate derivative binding	GO:0097367	ENSGALG00000000189,ENSGALG00000000209,ENSGALG00000000244,ENSGALG00000000273,ENSGALG00000000349,ENSGALG00000000433,ENSGALG00000000466,ENSGALG00000000544,ENSGALG00000000550,ENSGALG00000000606,ENSGALG00000000613,ENSGALG00000000652,ENSGALG00000000674,ENSGALG00000000681,ENSGALG00000000692,ENSGALG00000000712,ENSGALG00000000720,ENSGALG00000000736,ENSGALG00000000747,ENSGALG00000000783,ENSGALG00000000824,…	0.000519947
GO:MF	ribonucleotide binding	GO:0032553	ENSGALG00000000189,ENSGALG00000000244,ENSGALG00000000273,ENSGALG00000000349,ENSGALG00000000433,ENSGALG00000000466,ENSGALG00000000544,ENSGALG00000000550,ENSGALG00000000606,ENSGALG00000000613,ENSGALG00000000652,ENSGALG00000000674,ENSGALG00000000681,ENSGALG00000000692,ENSGALG00000000712,ENSGALG00000000720,ENSGALG00000000736,ENSGALG00000000747,ENSGALG00000000824,ENSGALG00000000863,ENSGALG00000000870,…	0.000546252
GO:MF	oxidoreductase activity, acting on CH-OH group of donors	GO:0016614	ENSGALG00000000067,ENSGALG00000002187,ENSGALG00000002492,ENSGALG00000002501,ENSGALG00000002797,ENSGALG00000002849,ENSGALG00000004763,ENSGALG00000005403,ENSGALG00000005423,ENSGALG00000005456,ENSGALG00000005467,ENSGALG00000006300,ENSGALG00000006342,ENSGALG00000006910,ENSGALG00000006947,ENSGALG00000006964,ENSGALG00000007493,ENSGALG00000008548,ENSGALG00000008818,ENSGALG00000008845,ENSGALG00000009714,…	0.000646854
GO:MF	purine ribonucleotide binding	GO:0032555	ENSGALG00000000189,ENSGALG00000000244,ENSGALG00000000273,ENSGALG00000000349,ENSGALG00000000433,ENSGALG00000000466,ENSGALG00000000544,ENSGALG00000000550,ENSGALG00000000606,ENSGALG00000000613,ENSGALG00000000652,ENSGALG00000000674,ENSGALG00000000681,ENSGALG00000000692,ENSGALG00000000712,ENSGALG00000000720,ENSGALG00000000736,ENSGALG00000000747,ENSGALG00000000824,ENSGALG00000000863,ENSGALG00000000870,…	0.000663747
GO:MF	oxidoreductase activity, acting on the CH-OH group of donors, NAD or NADP as acceptor	GO:0016616	ENSGALG00000000067,ENSGALG00000002187,ENSGALG00000002492,ENSGALG00000002797,ENSGALG00000002849,ENSGALG00000005403,ENSGALG00000005423,ENSGALG00000005456,ENSGALG00000005467,ENSGALG00000006300,ENSGALG00000006342,ENSGALG00000006910,ENSGALG00000006947,ENSGALG00000006964,ENSGALG00000007493,ENSGALG00000008548,ENSGALG00000008818,ENSGALG00000009714,ENSGALG00000009738,ENSGALG00000010244,ENSGALG00000010269,…	0.000663747
GO:MF	purine nucleotide binding	GO:0017076	ENSGALG00000000189,ENSGALG00000000244,ENSGALG00000000273,ENSGALG00000000349,ENSGALG00000000433,ENSGALG00000000466,ENSGALG00000000544,ENSGALG00000000550,ENSGALG00000000606,ENSGALG00000000613,ENSGALG00000000652,ENSGALG00000000674,ENSGALG00000000681,ENSGALG00000000692,ENSGALG00000000712,ENSGALG00000000720,ENSGALG00000000736,ENSGALG00000000747,ENSGALG00000000824,ENSGALG00000000863,ENSGALG00000000870,…	0.00069754
GO:MF	purine ribonucleoside triphosphate binding	GO:0035639	ENSGALG00000000189,ENSGALG00000000244,ENSGALG00000000273,ENSGALG00000000349,ENSGALG00000000433,ENSGALG00000000466,ENSGALG00000000544,ENSGALG00000000550,ENSGALG00000000606,ENSGALG00000000613,ENSGALG00000000674,ENSGALG00000000681,ENSGALG00000000692,ENSGALG00000000712,ENSGALG00000000720,ENSGALG00000000736,ENSGALG00000000747,ENSGALG00000000824,ENSGALG00000000863,ENSGALG00000000870,ENSGALG00000000883,…	0.000839934
GO:MF	binding	GO:0005488	ENSGALG00000000011,ENSGALG00000000044,ENSGALG00000000094,ENSGALG00000000106,ENSGALG00000000107,ENSGALG00000000120,ENSGALG00000000129,ENSGALG00000000156,ENSGALG00000000164,ENSGALG00000000172,ENSGALG00000000189,ENSGALG00000000209,ENSGALG00000000217,ENSGALG00000000223,ENSGALG00000000227,ENSGALG00000000235,ENSGALG00000000241,ENSGALG00000000242,ENSGALG00000000244,ENSGALG00000000251,ENSGALG00000000255,…	0.000943574
GO:MF	ion binding	GO:0043167	ENSGALG00000000107,ENSGALG00000000189,ENSGALG00000000209,ENSGALG00000000242,ENSGALG00000000244,ENSGALG00000000264,ENSGALG00000000273,ENSGALG00000000349,ENSGALG00000000374,ENSGALG00000000402,ENSGALG00000000433,ENSGALG00000000466,ENSGALG00000000544,ENSGALG00000000550,ENSGALG00000000564,ENSGALG00000000585,ENSGALG00000000599,ENSGALG00000000606,ENSGALG00000000608,ENSGALG00000000613,ENSGALG00000000674,…	0.00135109
GO:MF	magnesium ion binding	GO:0000287	ENSGALG00000000863,ENSGALG00000001118,ENSGALG00000001577,ENSGALG00000001662,ENSGALG00000001992,ENSGALG00000002024,ENSGALG00000002304,ENSGALG00000002326,ENSGALG00000002377,ENSGALG00000002397,ENSGALG00000002830,ENSGALG00000003281,ENSGALG00000003476,ENSGALG00000003499,ENSGALG00000003651,ENSGALG00000003722,ENSGALG00000003816,ENSGALG00000003922,ENSGALG00000003978,ENSGALG00000004057,ENSGALG00000004442,…	0.00180733
GO:MF	lyase activity	GO:0016829	ENSGALG00000001586,ENSGALG00000001711,ENSGALG00000002162,ENSGALG00000002187,ENSGALG00000002377,ENSGALG00000002558,ENSGALG00000002576,ENSGALG00000002993,ENSGALG00000003445,ENSGALG00000003837,ENSGALG00000004057,ENSGALG00000004503,ENSGALG00000004553,ENSGALG00000004604,ENSGALG00000004614,ENSGALG00000004981,ENSGALG00000005360,ENSGALG00000005571,ENSGALG00000005855,ENSGALG00000006134,ENSGALG00000006188,…	0.00190607
GO:MF	oxidoreductase activity	GO:0016491	ENSGALG00000000067,ENSGALG00000000081,ENSGALG00000000402,ENSGALG00000000802,ENSGALG00000001189,ENSGALG00000001201,ENSGALG00000001314,ENSGALG00000001320,ENSGALG00000001325,ENSGALG00000001369,ENSGALG00000001375,ENSGALG00000001557,ENSGALG00000001618,ENSGALG00000001800,ENSGALG00000001802,ENSGALG00000001824,ENSGALG00000001844,ENSGALG00000002053,ENSGALG00000002159,ENSGALG00000002187,ENSGALG00000002358,…	0.00302744
GO:MF	protein homodimerization activity	GO:0042803	ENSGALG00000000259,ENSGALG00000000652,ENSGALG00000000707,ENSGALG00000000751,ENSGALG00000000887,ENSGALG00000001073,ENSGALG00000001093,ENSGALG00000001184,ENSGALG00000001252,ENSGALG00000001309,ENSGALG00000001434,ENSGALG00000001459,ENSGALG00000001728,ENSGALG00000001926,ENSGALG00000002095,ENSGALG00000002159,ENSGALG00000002160,ENSGALG00000002187,ENSGALG00000002189,ENSGALG00000002377,ENSGALG00000002397,…	0.00435195
GO:MF	iron ion binding	GO:0005506	ENSGALG00000001320,ENSGALG00000001325,ENSGALG00000001618,ENSGALG00000001802,ENSGALG00000001892,ENSGALG00000002358,ENSGALG00000002775,ENSGALG00000003687,ENSGALG00000003972,ENSGALG00000004325,ENSGALG00000004436,ENSGALG00000004449,ENSGALG00000004833,ENSGALG00000004869,ENSGALG00000005698,ENSGALG00000005795,ENSGALG00000005857,ENSGALG00000006050,ENSGALG00000006236,ENSGALG00000006352,ENSGALG00000006453,…	0.00578144
GO:MF	enzyme binding	GO:0019899	ENSGALG00000000094,ENSGALG00000000189,ENSGALG00000000209,ENSGALG00000000227,ENSGALG00000000273,ENSGALG00000000336,ENSGALG00000000379,ENSGALG00000000466,ENSGALG00000000533,ENSGALG00000000535,ENSGALG00000000550,ENSGALG00000000573,ENSGALG00000000596,ENSGALG00000000625,ENSGALG00000000681,ENSGALG00000000712,ENSGALG00000000713,ENSGALG00000000745,ENSGALG00000000903,ENSGALG00000000943,ENSGALG00000000977,…	0.00578144
GO:MF	actin filament binding	GO:0051015	ENSGALG00000000585,ENSGALG00000000645,ENSGALG00000001183,ENSGALG00000001446,ENSGALG00000001459,ENSGALG00000001547,ENSGALG00000001933,ENSGALG00000001936,ENSGALG00000002125,ENSGALG00000002447,ENSGALG00000002563,ENSGALG00000002647,ENSGALG00000002845,ENSGALG00000003521,ENSGALG00000003741,ENSGALG00000004034,ENSGALG00000004150,ENSGALG00000004901,ENSGALG00000004997,ENSGALG00000005763,ENSGALG00000005930,…	0.00800275
GO:MF	adenyl ribonucleotide binding	GO:0032559	ENSGALG00000000189,ENSGALG00000000244,ENSGALG00000000273,ENSGALG00000000349,ENSGALG00000000466,ENSGALG00000000550,ENSGALG00000000652,ENSGALG00000000674,ENSGALG00000000681,ENSGALG00000000692,ENSGALG00000000736,ENSGALG00000000747,ENSGALG00000000824,ENSGALG00000000863,ENSGALG00000000870,ENSGALG00000000883,ENSGALG00000001076,ENSGALG00000001117,ENSGALG00000001118,ENSGALG00000001165,ENSGALG00000001183,…	0.00817461
GO:MF	adenyl nucleotide binding	GO:0030554	ENSGALG00000000189,ENSGALG00000000244,ENSGALG00000000273,ENSGALG00000000349,ENSGALG00000000466,ENSGALG00000000550,ENSGALG00000000652,ENSGALG00000000674,ENSGALG00000000681,ENSGALG00000000692,ENSGALG00000000736,ENSGALG00000000747,ENSGALG00000000824,ENSGALG00000000863,ENSGALG00000000870,ENSGALG00000000883,ENSGALG00000001076,ENSGALG00000001117,ENSGALG00000001118,ENSGALG00000001165,ENSGALG00000001183,…	0.00817461
GO:MF	protein dimerization activity	GO:0046983	ENSGALG00000000172,ENSGALG00000000242,ENSGALG00000000259,ENSGALG00000000469,ENSGALG00000000652,ENSGALG00000000707,ENSGALG00000000751,ENSGALG00000000887,ENSGALG00000000892,ENSGALG00000000991,ENSGALG00000001073,ENSGALG00000001093,ENSGALG00000001136,ENSGALG00000001168,ENSGALG00000001184,ENSGALG00000001252,ENSGALG00000001309,ENSGALG00000001409,ENSGALG00000001416,ENSGALG00000001434,ENSGALG00000001459,…	0.00979544
GO:MF	ATP binding	GO:0005524	ENSGALG00000000189,ENSGALG00000000244,ENSGALG00000000273,ENSGALG00000000349,ENSGALG00000000466,ENSGALG00000000550,ENSGALG00000000674,ENSGALG00000000681,ENSGALG00000000692,ENSGALG00000000736,ENSGALG00000000747,ENSGALG00000000824,ENSGALG00000000863,ENSGALG00000000870,ENSGALG00000000883,ENSGALG00000001076,ENSGALG00000001117,ENSGALG00000001118,ENSGALG00000001165,ENSGALG00000001183,ENSGALG00000001267,…	0.011907
GO:MF	phosphatase activity	GO:0016791	ENSGALG00000000399,ENSGALG00000000466,ENSGALG00000001489,ENSGALG00000001605,ENSGALG00000001606,ENSGALG00000001633,ENSGALG00000001664,ENSGALG00000001963,ENSGALG00000001964,ENSGALG00000002192,ENSGALG00000002397,ENSGALG00000002739,ENSGALG00000003029,ENSGALG00000003265,ENSGALG00000003651,ENSGALG00000003672,ENSGALG00000003816,ENSGALG00000003920,ENSGALG00000004508,ENSGALG00000004571,ENSGALG00000005007,…	0.0122629
GO:MF	carbohydrate binding	GO:0030246	ENSGALG00000000255,ENSGALG00000000402,ENSGALG00000001615,ENSGALG00000001618,ENSGALG00000002242,ENSGALG00000002311,ENSGALG00000002507,ENSGALG00000002931,ENSGALG00000003512,ENSGALG00000003589,ENSGALG00000003687,ENSGALG00000004222,ENSGALG00000004325,ENSGALG00000004657,ENSGALG00000004734,ENSGALG00000004833,ENSGALG00000005407,ENSGALG00000005584,ENSGALG00000006543,ENSGALG00000006670,ENSGALG00000006677,…	0.0145908
GO:MF	tetrapyrrole binding	GO:0046906	ENSGALG00000001314,ENSGALG00000001320,ENSGALG00000001325,ENSGALG00000001479,ENSGALG00000001892,ENSGALG00000002775,ENSGALG00000003391,ENSGALG00000003855,ENSGALG00000004436,ENSGALG00000004449,ENSGALG00000005571,ENSGALG00000005795,ENSGALG00000006050,ENSGALG00000006283,ENSGALG00000008121,ENSGALG00000008177,ENSGALG00000008178,ENSGALG00000008730,ENSGALG00000008997,ENSGALG00000009361,ENSGALG00000009365,…	0.0158787
GO:MF	heme binding	GO:0020037	ENSGALG00000001314,ENSGALG00000001320,ENSGALG00000001325,ENSGALG00000001479,ENSGALG00000001892,ENSGALG00000002775,ENSGALG00000003391,ENSGALG00000003855,ENSGALG00000004436,ENSGALG00000004449,ENSGALG00000005571,ENSGALG00000005795,ENSGALG00000006050,ENSGALG00000006283,ENSGALG00000008121,ENSGALG00000008177,ENSGALG00000008178,ENSGALG00000008730,ENSGALG00000008997,ENSGALG00000009361,ENSGALG00000009365,…	0.0244364
GO:MF	oxidoreductase activity, acting on paired donors, with incorporation or reduction of molecular oxygen	GO:0016705	ENSGALG00000001314,ENSGALG00000001320,ENSGALG00000001325,ENSGALG00000001618,ENSGALG00000001802,ENSGALG00000001844,ENSGALG00000002911,ENSGALG00000003022,ENSGALG00000003687,ENSGALG00000003972,ENSGALG00000004325,ENSGALG00000004436,ENSGALG00000004449,ENSGALG00000004833,ENSGALG00000005698,ENSGALG00000005739,ENSGALG00000005795,ENSGALG00000006050,ENSGALG00000006236,ENSGALG00000006301,ENSGALG00000006352,…	0.0349169
GO:MF	ligand-activated transcription factor activity	GO:0098531	ENSGALG00000000751,ENSGALG00000001035,ENSGALG00000002170,ENSGALG00000002182,ENSGALG00000002588,ENSGALG00000003267,ENSGALG00000003759,ENSGALG00000004974,ENSGALG00000007000,ENSGALG00000011294,ENSGALG00000011298,ENSGALG00000011594,ENSGALG00000011801,ENSGALG00000012538,ENSGALG00000013568,ENSGALG00000017195,ENSGALG00000023742,ENSGALG00000027188,ENSGALG00000030879,ENSGALG00000032992,ENSGALG00000033090,…	0.0446094
GO:MF	oxidoreductase activity, acting on the CH-NH2 group of donors	GO:0016638	ENSGALG00000000081,ENSGALG00000000402,ENSGALG00000013090,ENSGALG00000015053,ENSGALG00000015057,ENSGALG00000029829,ENSGALG00000033522,ENSGALG00000034735,ENSGALG00000036142,ENSGALG00000036190,ENSGALG00000036683,ENSGALG00000038458,ENSGALG00000043053,ENSGALG00000046412,ENSGALG00000051311	0.0446094
GO:MF	nuclear receptor activity	GO:0004879	ENSGALG00000000751,ENSGALG00000001035,ENSGALG00000002170,ENSGALG00000002182,ENSGALG00000002588,ENSGALG00000003267,ENSGALG00000003759,ENSGALG00000004974,ENSGALG00000007000,ENSGALG00000011294,ENSGALG00000011298,ENSGALG00000011594,ENSGALG00000011801,ENSGALG00000012538,ENSGALG00000013568,ENSGALG00000017195,ENSGALG00000023742,ENSGALG00000027188,ENSGALG00000030879,ENSGALG00000032992,ENSGALG00000033090,…	0.0446094
GO:MF	phosphoric ester hydrolase activity	GO:0042578	ENSGALG00000000399,ENSGALG00000000466,ENSGALG00000000690,ENSGALG00000000737,ENSGALG00000001207,ENSGALG00000001489,ENSGALG00000001605,ENSGALG00000001606,ENSGALG00000001633,ENSGALG00000001664,ENSGALG00000001963,ENSGALG00000001964,ENSGALG00000002192,ENSGALG00000002397,ENSGALG00000002739,ENSGALG00000003029,ENSGALG00000003265,ENSGALG00000003345,ENSGALG00000003651,ENSGALG00000003672,ENSGALG00000003816,…	0.0492127
KEGG	Metabolic pathways	KEGG:01100	ENSGALG00000000067,ENSGALG00000000081,ENSGALG00000000109,ENSGALG00000000142,ENSGALG00000000255,ENSGALG00000000329,ENSGALG00000000549,ENSGALG00000000557,ENSGALG00000000755,ENSGALG00000000785,ENSGALG00000000802,ENSGALG00000000843,ENSGALG00000000866,ENSGALG00000000893,ENSGALG00000001038,ENSGALG00000001117,ENSGALG00000001130,ENSGALG00000001207,ENSGALG00000001245,ENSGALG00000001314,ENSGALG00000001369,…	0.00138234
KEGG	Metabolism of xenobiotics by cytochrome P450	KEGG:00980	ENSGALG00000001369,ENSGALG00000003445,ENSGALG00000004005,ENSGALG00000004196,ENSGALG00000005204,ENSGALG00000006344,ENSGALG00000008409,ENSGALG00000009291,ENSGALG00000009803,ENSGALG00000010303,ENSGALG00000010402,ENSGALG00000011805,ENSGALG00000012245,ENSGALG00000012860,ENSGALG00000013098,ENSGALG00000014708,ENSGALG00000016027,ENSGALG00000016322,ENSGALG00000016324,ENSGALG00000016325,ENSGALG00000016328,…	0.00138234
KEGG	Glycolysis / Gluconeogenesis	KEGG:00010	ENSGALG00000001788,ENSGALG00000001992,ENSGALG00000002377,ENSGALG00000003362,ENSGALG00000003495,ENSGALG00000004222,ENSGALG00000004763,ENSGALG00000004956,ENSGALG00000006300,ENSGALG00000006543,ENSGALG00000006939,ENSGALG00000007606,ENSGALG00000007636,ENSGALG00000007931,ENSGALG00000007936,ENSGALG00000008229,ENSGALG00000008632,ENSGALG00000009254,ENSGALG00000010225,ENSGALG00000010244,ENSGALG00000011016,…	0.00682106
KEGG	Drug metabolism - other enzymes	KEGG:00983	ENSGALG00000002542,ENSGALG00000002688,ENSGALG00000003445,ENSGALG00000003510,ENSGALG00000003732,ENSGALG00000004196,ENSGALG00000005204,ENSGALG00000005472,ENSGALG00000005473,ENSGALG00000005474,ENSGALG00000005509,ENSGALG00000006040,ENSGALG00000006098,ENSGALG00000006344,ENSGALG00000006627,ENSGALG00000006910,ENSGALG00000007191,ENSGALG00000007305,ENSGALG00000007382,ENSGALG00000008409,ENSGALG00000008701,…	0.00848451
KEGG	Histidine metabolism	KEGG:00340	ENSGALG00000003495,ENSGALG00000004669,ENSGALG00000004763,ENSGALG00000006131,ENSGALG00000006306,ENSGALG00000008229,ENSGALG00000011414,ENSGALG00000011421,ENSGALG00000012377,ENSGALG00000013697,ENSGALG00000015155,ENSGALG00000016224,ENSGALG00000019514,ENSGALG00000023436,ENSGALG00000032836,ENSGALG00000033461,ENSGALG00000036044,ENSGALG00000036190,ENSGALG00000043435	0.00848451
KEGG	N-Glycan biosynthesis	KEGG:00510	ENSGALG00000000255,ENSGALG00000001038,ENSGALG00000002022,ENSGALG00000002067,ENSGALG00000003815,ENSGALG00000005066,ENSGALG00000005550,ENSGALG00000005583,ENSGALG00000005907,ENSGALG00000005924,ENSGALG00000008503,ENSGALG00000008539,ENSGALG00000009830,ENSGALG00000010073,ENSGALG00000010094,ENSGALG00000010991,ENSGALG00000013573,ENSGALG00000013674,ENSGALG00000013804,ENSGALG00000014878,ENSGALG00000016803,…	0.0159157
KEGG	Carbon metabolism	KEGG:01200	ENSGALG00000001788,ENSGALG00000001992,ENSGALG00000002159,ENSGALG00000002162,ENSGALG00000002321,ENSGALG00000002377,ENSGALG00000002397,ENSGALG00000002492,ENSGALG00000002638,ENSGALG00000002797,ENSGALG00000002988,ENSGALG00000003362,ENSGALG00000003913,ENSGALG00000004222,ENSGALG00000004612,ENSGALG00000004908,ENSGALG00000004956,ENSGALG00000005046,ENSGALG00000005309,ENSGALG00000005888,ENSGALG00000006543,…	0.0159157
KEGG	Retinol metabolism	KEGG:00830	ENSGALG00000004196,ENSGALG00000004270,ENSGALG00000004436,ENSGALG00000004449,ENSGALG00000005408,ENSGALG00000008185,ENSGALG00000009276,ENSGALG00000009538,ENSGALG00000011532,ENSGALG00000011805,ENSGALG00000012245,ENSGALG00000015147,ENSGALG00000015416,ENSGALG00000016102,ENSGALG00000016618,ENSGALG00000020160,ENSGALG00000020876,ENSGALG00000021238,ENSGALG00000029624,ENSGALG00000030376,ENSGALG00000030614,…	0.0159157
KEGG	Drug metabolism - cytochrome P450	KEGG:00982	ENSGALG00000003022,ENSGALG00000003445,ENSGALG00000004196,ENSGALG00000005204,ENSGALG00000006344,ENSGALG00000008185,ENSGALG00000008409,ENSGALG00000009803,ENSGALG00000010402,ENSGALG00000011805,ENSGALG00000012245,ENSGALG00000013098,ENSGALG00000014708,ENSGALG00000016224,ENSGALG00000016322,ENSGALG00000016324,ENSGALG00000016325,ENSGALG00000016328,ENSGALG00000020160,ENSGALG00000020876,ENSGALG00000028551,…	0.0170219
KEGG	Various types of N-glycan biosynthesis	KEGG:00513	ENSGALG00000000255,ENSGALG00000001038,ENSGALG00000002022,ENSGALG00000002067,ENSGALG00000003815,ENSGALG00000004250,ENSGALG00000004903,ENSGALG00000005583,ENSGALG00000005861,ENSGALG00000005907,ENSGALG00000005924,ENSGALG00000008503,ENSGALG00000008539,ENSGALG00000009830,ENSGALG00000010073,ENSGALG00000010083,ENSGALG00000010094,ENSGALG00000013573,ENSGALG00000013674,ENSGALG00000014878,ENSGALG00000014933,…	0.018816
KEGG	Glycine, serine and threonine metabolism	KEGG:00260	ENSGALG00000002397,ENSGALG00000002638,ENSGALG00000002988,ENSGALG00000003432,ENSGALG00000003948,ENSGALG00000004491,ENSGALG00000004518,ENSGALG00000005046,ENSGALG00000005423,ENSGALG00000007606,ENSGALG00000007931,ENSGALG00000008229,ENSGALG00000008317,ENSGALG00000011331,ENSGALG00000013069,ENSGALG00000015053,ENSGALG00000015180,ENSGALG00000016196,ENSGALG00000016224,ENSGALG00000016651,ENSGALG00000019175,…	0.0223027
KEGG	Peroxisome	KEGG:04146	ENSGALG00000001223,ENSGALG00000002151,ENSGALG00000002159,ENSGALG00000002187,ENSGALG00000002683,ENSGALG00000003042,ENSGALG00000003326,ENSGALG00000004057,ENSGALG00000005353,ENSGALG00000005647,ENSGALG00000005860,ENSGALG00000006534,ENSGALG00000006644,ENSGALG00000007132,ENSGALG00000007832,ENSGALG00000008421,ENSGALG00000008701,ENSGALG00000008813,ENSGALG00000008818,ENSGALG00000008840,ENSGALG00000008845,…	0.0233228
KEGG	Arginine and proline metabolism	KEGG:00330	ENSGALG00000002321,ENSGALG00000003039,ENSGALG00000003495,ENSGALG00000003614,ENSGALG00000004325,ENSGALG00000004763,ENSGALG00000006134,ENSGALG00000006334,ENSGALG00000006677,ENSGALG00000007484,ENSGALG00000007728,ENSGALG00000008177,ENSGALG00000008229,ENSGALG00000008352,ENSGALG00000013697,ENSGALG00000015602,ENSGALG00000015977,ENSGALG00000016224,ENSGALG00000016348,ENSGALG00000016379,ENSGALG00000016444,…	0.0275158
KEGG	Terpenoid backbone biosynthesis	KEGG:00900	ENSGALG00000000855,ENSGALG00000002960,ENSGALG00000006723,ENSGALG00000007267,ENSGALG00000007559,ENSGALG00000011659,ENSGALG00000013848,ENSGALG00000013878,ENSGALG00000014862,ENSGALG00000014948,ENSGALG00000015313,ENSGALG00000015397,ENSGALG00000017163,ENSGALG00000024053,ENSGALG00000028880,ENSGALG00000038143,ENSGALG00000042853,ENSGALG00000046656	0.0286354
KEGG	Biosynthesis of amino acids	KEGG:01230	ENSGALG00000001750,ENSGALG00000001992,ENSGALG00000002162,ENSGALG00000002321,ENSGALG00000002377,ENSGALG00000002397,ENSGALG00000002479,ENSGALG00000002558,ENSGALG00000002576,ENSGALG00000002638,ENSGALG00000002988,ENSGALG00000004908,ENSGALG00000005046,ENSGALG00000005309,ENSGALG00000006543,ENSGALG00000006939,ENSGALG00000007484,ENSGALG00000007606,ENSGALG00000007936,ENSGALG00000008317,ENSGALG00000008518,…	0.0305055
KEGG	Pyruvate metabolism	KEGG:00620	ENSGALG00000001992,ENSGALG00000003362,ENSGALG00000003495,ENSGALG00000004763,ENSGALG00000005398,ENSGALG00000005423,ENSGALG00000005439,ENSGALG00000006300,ENSGALG00000007636,ENSGALG00000007931,ENSGALG00000008229,ENSGALG00000008632,ENSGALG00000010127,ENSGALG00000010225,ENSGALG00000010244,ENSGALG00000010307,ENSGALG00000011659,ENSGALG00000012245,ENSGALG00000013165,ENSGALG00000015616,ENSGALG00000015849,…	0.0305055

## Sheet: Table S6
Table S6:The KME value of each gene in the 29 modules.
Gene ID	kME_MM.blue	kME_MM.green	kME_MM.pink	kME_MM.darkorange	kME_MM.magenta	kME_MM.cyan	kME_MM.skyblue	kME_MM.brown	kME_MM.steelblue	kME_MM.tan	kME_MM.lightyellow	kME_MM.darkgreen	kME_MM.saddlebrown	kME_MM.darkturquoise	kME_MM.royalblue	kME_MM.darkgrey	kME_MM.darkred	kME_MM.white	kME_MM.lightcyan	kME_MM.orange	kME_MM.paleturquoise	kME_MM.midnightblue	kME_MM.purple	kME_MM.greenyellow	kME_MM.lightgreen	kME_MM.grey60	kME_MM.black	kME_MM.yellow	kME_MM.grey
ENSGALG00000000003	-0.176622	-0.107708	-0.132112	-0.138342	-0.142051	-0.1757	-0.224158	0.185604	0.100321	-0.14289	-0.0331742	0.360891	0.172618	0.559403	0.361451	0.566545	0.382362	0.576528	0.619564	-0.217783	0.133437	-0.0588704	-0.102875	-0.120093	-0.0867788	-0.175436	-0.0191215	0.149927	0.397804
ENSGALG00000000011	0.757492	0.0112032	0.0675055	0.128679	0.159509	-0.271014	-0.364082	-0.974765	-0.467855	-0.431672	-0.319092	-0.263635	-0.381286	-0.29631	-0.16963	-0.29634	-0.283835	-0.374139	0.166602	-0.256106	-0.243947	-0.306138	0.0704703	0.180111	0.16041	0.179589	0.561405	-0.334197	0.0728584
ENSGALG00000000038	-0.251932	-0.0049203	-0.0565387	0.0205215	-0.0226805	0.0260212	-0.142468	0.268745	-0.136851	0.0566264	-0.0919004	-0.0711864	-0.120172	-0.114269	-0.0866843	-0.0793569	-0.0809831	-0.144942	6.33e-05	0.95124	0.707167	-0.0857416	-0.065111	-0.0541873	-0.108396	0.186344	-0.125261	0.106392	-0.111014
ENSGALG00000000044	0.211575	-0.122602	-0.11612	0.439911	0.680292	-0.107183	-0.10517	-0.362355	-0.1186	-0.111771	-0.121111	-0.0725877	-0.14676	-0.149832	-0.118613	-0.118924	-0.127082	-0.0560321	-0.19479	-0.0936582	-0.107245	-0.152507	-0.0904121	0.57617	-0.142283	-0.162487	0.278534	0.000345605	0.368711
ENSGALG00000000048	0.336134	0.468182	-0.52548	-0.217334	0.255144	0.346652	0.30044	-0.0249649	0.138996	0.0193212	0.0694103	0.128662	0.176614	0.190729	0.17922	-0.0317271	-0.0903177	-0.00171458	0.113508	-0.469486	-0.151368	-0.350085	-0.269796	0.0815629	-0.0741665	-0.19286	-0.370848	-0.428644	0.222579
ENSGALG00000000055	0.797501	0.151116	0.111325	0.26422	0.240592	-0.414443	-0.373061	-0.91185	-0.310958	-0.285921	-0.386659	-0.171916	-0.334921	-0.143617	-0.0721422	-0.328714	-0.459146	-0.419362	0.1814	-0.206653	-0.147474	-0.298037	-0.0492683	0.0244506	0.0410812	0.123246	0.398966	-0.450811	0.165446
ENSGALG00000000059	0.0948115	-0.16365	0.598858	0.322681	-0.241188	0.382403	0.219086	-0.214599	-0.201752	-0.185588	-0.160988	-0.136605	-0.192445	-0.176006	-0.0756769	-0.209801	-0.0386425	-0.239086	0.58477	-0.141288	-0.182386	-0.172997	-0.222871	-0.205261	-0.164715	-0.107867	0.258103	0.0609551	0.303805
ENSGALG00000000067	-0.798163	-0.0776808	-0.316943	-0.294259	-0.112636	0.376725	0.369959	0.979823	0.379429	0.335494	0.324098	0.263968	0.383695	0.348987	0.25427	0.351443	0.318905	0.377359	0.0200838	0.201708	0.266402	0.332519	-0.0826825	-0.178811	-0.0962617	-0.081631	-0.496387	0.404051	0.0522533
ENSGALG00000000071	-0.58115	-0.253257	0.283959	0.182619	-0.0881845	0.378594	0.127392	0.541764	-0.0537909	-0.047622	-0.208563	0.110237	-0.111849	0.3572	0.452137	0.409577	0.217295	0.241525	-0.283375	0.408105	0.572154	0.0438487	-0.00550499	0.175064	-0.199168	0.0352777	-0.12278	0.394898	-0.173447
ENSGALG00000000081	-0.788642	-0.156209	-0.245769	-0.251572	-0.156881	0.348378	0.190666	0.885046	0.123858	0.183132	0.189087	0.134641	0.214123	0.255458	0.248517	0.25542	0.18749	0.167249	0.186339	0.527609	0.498874	0.403137	-0.190829	-0.205724	-0.0330938	0.0692503	-0.361855	0.444576	0.0598006
ENSGALG00000000086	0.879418	0.24311	0.0844525	0.114759	0.098047	-0.315386	-0.422204	-0.945257	-0.449503	-0.443213	-0.169686	-0.244507	-0.259021	-0.30167	-0.20476	-0.282995	-0.258408	-0.341382	0.180778	-0.295836	-0.293052	-0.362449	0.0367332	0.016626	0.109905	0.0675807	0.349134	-0.541139	0.0142847
ENSGALG00000000091	-0.914571	-0.707323	-0.00501278	0.064349	0.14183	0.335823	0.285221	0.618841	0.181858	0.163734	0.0314246	0.193017	0.1201	0.261064	0.197833	0.247565	0.249392	0.234732	-0.0496375	0.242564	0.274529	0.299637	-0.0345828	-0.121978	0.305492	0.162381	0.23756	0.871232	0.0139252
ENSGALG00000000094	0.710503	-0.0671083	0.107402	0.137352	0.140672	-0.330976	-0.352449	-0.980286	-0.40739	-0.333025	-0.226627	-0.291225	-0.337039	-0.370737	-0.26459	-0.33803	-0.28361	-0.394647	0.171538	-0.221292	-0.257791	-0.358308	0.102695	0.135128	0.188721	0.213668	0.634041	-0.258546	0.0435708
ENSGALG00000000102	0.356355	0.566764	-0.291671	-0.133947	0.015501	-0.0200247	-0.270458	-0.0466902	-0.177415	-0.195796	0.0941235	0.00472718	0.0669368	-0.180215	-0.220172	-0.148878	-0.0734882	-0.022806	-0.205589	0.467611	0.233277	-0.239031	0.24702	0.0377353	-0.424556	0.0343987	-0.440592	-0.53552	-0.151716
ENSGALG00000000104	0.205131	0.366188	0.0948877	-0.274305	-0.451494	-0.19054	0.0464073	0.0662493	0.354001	0.179218	0.361783	0.17235	0.413952	0.269994	0.151065	0.134264	-0.0237781	0.19123	0.0354305	-0.649722	-0.399735	0.00999462	0.147352	-0.105607	-0.12447	-0.341618	-0.367757	-0.34447	-0.144023
ENSGALG00000000106	-0.681122	-0.279936	0.276532	0.127387	-0.0850379	0.144023	0.276529	0.640808	0.150289	0.311556	-0.0395087	-0.0353402	-0.0793869	0.138109	0.239905	0.272692	0.20956	0.0578804	-0.285887	0.311253	0.307098	0.381887	-0.114278	-0.346353	0.302945	-0.0017995	-0.138458	0.469595	-0.285818
ENSGALG00000000107	0.779594	0.0836693	0.191174	0.202286	0.113518	-0.326629	-0.169991	-0.948601	-0.32531	-0.154716	-0.37093	-0.387397	-0.481376	-0.438525	-0.250778	-0.461893	-0.430906	-0.581827	0.105413	-0.223881	-0.308044	-0.236185	0.0941438	0.0543529	0.0752006	0.144563	0.481641	-0.396766	0.0844509
ENSGALG00000000109	-0.713625	0.0441687	-0.325643	-0.287791	-0.113663	0.361259	0.344429	0.969692	0.371791	0.322079	0.348572	0.261544	0.403267	0.3378	0.238432	0.335995	0.309492	0.368824	0.0670154	0.190964	0.249856	0.312973	-0.164946	-0.218212	-0.134576	-0.130183	-0.59123	0.288201	0.0819136
ENSGALG00000000112	0.673413	-0.00823288	0.261086	0.353077	0.244065	-0.141467	-0.0315982	-0.875206	-0.303786	-0.161096	-0.370291	-0.364255	-0.530602	-0.532104	-0.377812	-0.339082	-0.0914449	-0.347087	0.0627425	-0.231181	-0.349273	-0.443196	-0.0249037	0.1733	0.0598134	0.0192342	0.516211	-0.272067	0.15684
ENSGALG00000000120	-0.811959	-0.0796293	-0.209879	-0.203754	-0.11189	0.339716	0.364548	0.993227	0.400104	0.393714	0.307951	0.246492	0.36917	0.382388	0.30857	0.360712	0.256038	0.333225	-0.0397584	0.265587	0.367472	0.268399	-0.119356	-0.172978	-0.111657	-0.109442	-0.508142	0.405978	-0.00117023
ENSGALG00000000122	0.950361	0.410059	0.0943434	0.113756	0.0897391	-0.327431	-0.27094	-0.89759	-0.260256	-0.29194	-0.226807	-0.179676	-0.263197	-0.286551	-0.245079	-0.282498	-0.19878	-0.252743	0.0415965	-0.420704	-0.416475	-0.395211	0.0411737	-0.00410213	0.0694036	-0.0588031	0.177505	-0.678721	-0.0176432
ENSGALG00000000129	0.792306	0.108022	0.261655	0.17789	0.000796023	-0.430543	-0.245323	-0.948166	-0.207315	-0.137797	-0.406425	-0.235067	-0.417662	-0.369631	-0.329928	-0.432639	-0.345474	-0.398313	0.108877	-0.168582	-0.284137	-0.334917	0.104455	0.0679726	0.042707	0.143409	0.466618	-0.416792	0.0266552
ENSGALG00000000136	-0.472533	-0.821634	0.275781	0.239538	0.0236249	-0.0711172	-0.126347	-0.0475066	-0.243073	-0.0852633	-0.232256	-0.127338	-0.276124	0.0538721	0.16612	0.172333	0.0346598	-0.0873328	0.322042	0.312455	0.38558	0.027956	0.0829109	0.0451948	0.319737	0.0903098	0.711928	0.736356	0.136266
ENSGALG00000000137	0.963824	0.503744	0.0876114	0.0647535	0.0210277	-0.369483	-0.347032	-0.85526	-0.247399	-0.267933	-0.131631	-0.184726	-0.17637	-0.337367	-0.311538	-0.400946	-0.341366	-0.320844	-0.0983303	-0.26425	-0.361069	-0.31611	0.077485	0.136763	-0.0513883	-0.0148208	0.0726426	-0.754025	-0.125779
ENSGALG00000000141	0.780872	0.746565	-0.0260899	0.197827	0.204536	-0.232946	-0.105155	-0.421356	-0.219539	-0.0595641	-0.0924401	-0.327165	-0.246474	-0.383781	-0.197538	-0.327179	-0.317794	-0.449393	-0.141437	-0.0886466	-0.235271	-0.0486431	-0.0636112	-0.117217	-0.105088	-0.401772	-0.399235	-0.840584	0.0261706
ENSGALG00000000142	-0.78106	-0.0453954	-0.158644	-0.217825	-0.175428	0.400834	0.417941	0.985013	0.398832	0.352878	0.230285	0.26723	0.319661	0.354069	0.260145	0.341087	0.327278	0.371605	-0.00413258	0.207098	0.267031	0.325697	-0.161055	-0.205646	-0.0729004	-0.142712	-0.527984	0.372163	0.00487857
ENSGALG00000000146	0.0585916	-0.706177	0.116709	0.212992	0.232221	-0.132582	-0.102486	-0.632424	-0.215954	-0.162071	-0.241899	-0.164965	-0.288182	-0.253083	-0.206637	-0.242403	-0.161351	-0.218633	0.239004	-0.13797	-0.204894	-0.0992844	0.224215	0.352528	0.0938334	0.315862	0.954824	0.447948	0.324908
ENSGALG00000000150	0.944766	0.460905	0.0861344	0.12687	0.104498	-0.248634	-0.15463	-0.841704	-0.177528	-0.233601	-0.263857	-0.132818	-0.254051	-0.24351	-0.221532	-0.288718	-0.197844	-0.229504	0.0288741	-0.472588	-0.436485	-0.431758	0.016638	0.00874345	0.0392146	-0.156533	0.0986212	-0.708553	0.0171719
ENSGALG00000000151	0.40953	-0.284791	0.232699	0.390294	0.326234	-0.174723	-0.0959417	-0.731497	-0.254217	-0.233651	-0.085894	-0.22792	-0.225602	-0.265208	-0.143875	-0.118321	-0.0910503	-0.189246	-0.0576274	-0.509884	-0.442783	-0.293004	0.390148	0.19548	0.103143	-0.198001	0.620646	0.00641865	0.138538
ENSGALG00000000154	-0.832323	-0.158563	-0.183337	-0.0696982	-0.00802397	0.288471	0.208373	0.945583	0.206002	0.225773	0.210118	0.187298	0.249698	0.278046	0.236351	0.316876	0.235736	0.276951	-0.0467903	0.482045	0.437953	0.425465	-0.0370362	-0.115401	-0.107048	-0.171612	-0.423939	0.457861	0.0628059
ENSGALG00000000156	0.535704	-0.115033	0.0613124	0.139804	0.112228	-0.290677	-0.439589	-0.800268	-0.514206	-0.379646	-0.0261169	-0.35034	-0.215828	-0.502291	-0.385433	-0.474449	-0.38514	-0.534208	0.380201	0.0779883	-0.169894	-0.105967	0.0952383	0.0251492	0.127543	0.151776	0.570501	-0.157691	0.168739
ENSGALG00000000158	0.504682	0.811034	-0.149826	-0.15804	-0.147078	-0.2009	-0.282709	-0.0477837	-0.237255	-0.114512	0.0198376	-0.186754	-0.10157	-0.201965	-0.0878454	-0.0606173	-0.103098	-0.176599	-0.323285	0.366411	0.220201	-0.0690836	0.103795	-0.078374	-0.0564218	-0.29051	-0.64912	-0.7726	-0.412014
ENSGALG00000000161	-0.066476	0.196177	-0.0674628	-0.192788	-0.0587678	0.333975	0.237278	0.259886	0.294976	0.0672229	0.688065	0.181964	0.600816	-0.0542652	-0.214724	-0.0171084	0.242193	0.320021	-0.412658	-0.486729	-0.527398	-0.0291566	0.00141504	0.104827	-0.0890158	-0.0280851	-0.319215	-0.0791823	-0.293357
ENSGALG00000000162	0.443134	0.388911	0.293856	-0.0663441	-0.292977	-0.241508	-0.43729	-0.303016	-0.338271	-0.198108	0.167947	-0.290584	-0.0826258	-0.151526	0.0390216	0.114597	-0.0014231	-0.094267	-0.408956	0.0880805	0.189825	-0.302876	-0.289404	0.331895	0.142507	0.123159	-0.135535	-0.456331	-0.676528
ENSGALG00000000164	0.808609	0.077701	0.215166	0.196317	0.0941673	-0.321431	-0.341566	-0.990396	-0.384977	-0.382942	-0.326299	-0.235781	-0.360728	-0.376001	-0.308149	-0.420847	-0.326499	-0.385227	0.0587536	-0.255452	-0.373755	-0.226294	0.127747	0.147884	0.105697	0.126777	0.508342	-0.405585	0.010415
ENSGALG00000000168	0.82163	0.160031	0.201467	0.198407	0.0494099	-0.331108	-0.315519	-0.93497	-0.351818	-0.332932	-0.278101	-0.242799	-0.33741	-0.362376	-0.278526	-0.362208	-0.313108	-0.350557	0.0619181	-0.240029	-0.332232	-0.318215	0.305736	0.19158	-0.108508	-0.0358872	0.39191	-0.474113	0.0655835
ENSGALG00000000172	0.784955	0.0497563	0.24936	0.249387	0.115691	-0.342508	-0.359178	-0.985204	-0.384943	-0.339592	-0.306997	-0.265948	-0.374176	-0.385726	-0.298304	-0.392277	-0.324076	-0.386097	0.055997	-0.172447	-0.27544	-0.332057	0.101714	0.199289	0.0083822	0.169052	0.528158	-0.376575	0.0304784
ENSGALG00000000184	0.44016	0.381432	0.101581	-0.306105	-0.542221	-0.0397872	-0.359737	-0.283105	-0.405026	-0.454665	-0.169323	-0.0830519	-0.0804245	0.0254067	0.131397	-0.253752	-0.470979	-0.362831	0.0410916	0.0975059	0.0675922	0.283723	0.193888	0.204347	0.0321479	-0.0895256	-0.159559	-0.487016	-0.343804
ENSGALG00000000186	0.795144	0.0911499	0.0485261	0.0577717	0.112047	-0.338514	-0.282712	-0.9669	-0.238111	-0.254578	-0.217436	-0.178264	-0.239965	-0.385744	-0.38957	-0.474993	-0.343116	-0.348914	-0.0196432	-0.27746	-0.405128	-0.309828	0.191269	0.194712	0.126	0.195452	0.492663	-0.398755	-0.0457302
ENSGALG00000000189	-0.863719	-0.214385	-0.111221	-0.0868922	-0.0486314	0.338498	0.325283	0.950457	0.355013	0.324714	0.25899	0.245465	0.321455	0.356552	0.292372	0.358952	0.266425	0.368886	-0.163118	0.27263	0.316102	0.357594	-3.88e-05	-0.0506311	-0.27191	0.0174755	-0.383212	0.510802	0.0360565
ENSGALG00000000195	-0.975791	-0.611449	-0.1151	-0.0621714	0.0100673	0.309033	0.323723	0.789459	0.287604	0.279985	0.213487	0.209212	0.256037	0.290649	0.208492	0.329867	0.302324	0.323058	0.131598	0.213519	0.268724	0.309711	0.0320008	-0.0574559	0.0920714	-0.0642736	0.0498139	0.831875	0.172971
ENSGALG00000000201	-0.731494	-0.138585	-0.548296	-0.356863	0.0440658	0.196503	0.162128	0.829208	0.25083	0.215507	0.074205	0.277119	0.203522	0.414963	0.318873	0.410214	0.307079	0.389356	0.095437	0.34592	0.433965	0.37148	-0.0982661	-0.143989	-0.0133438	0.151602	-0.342445	0.419931	0.154349
ENSGALG00000000208	-0.961516	-0.750476	0.106627	0.112609	0.0536833	0.220343	0.291706	0.652979	0.311701	0.329055	0.182702	0.168634	0.223072	0.24484	0.177562	0.215186	0.148825	0.218651	-0.0269836	0.211066	0.227204	0.314674	0.0562113	0.0194222	-0.0237173	0.156702	0.236872	0.910824	0.127933
ENSGALG00000000209	0.717124	0.182769	-0.112479	0.119431	0.278884	-0.418518	-0.165714	-0.803277	-0.173349	-0.0328736	-0.490574	-0.2297	-0.456338	-0.302395	-0.226695	-0.442387	-0.463789	-0.507146	-0.0143453	-0.00105784	-0.08877	-0.258695	0.177493	-0.0199871	0.190045	0.0633053	0.320178	-0.431359	0.0560744
ENSGALG00000000215	-0.962174	-0.773144	0.0730426	0.13913	0.116256	0.256035	0.259293	0.6447	0.235001	0.230038	0.204225	0.169991	0.219009	0.283444	0.235913	0.342672	0.271019	0.30567	0.0323345	0.131957	0.222835	0.252058	0.0497023	0.0150938	0.0156301	0.0692651	0.256365	0.928959	0.180443
ENSGALG00000000217	-0.376951	-0.168625	0.426213	0.219423	-0.162133	-0.191212	-0.337212	0.32869	-0.282191	-0.134487	0.178757	-0.215159	-0.0668237	-0.0596898	0.12666	0.313682	0.225807	0.0788886	-0.15309	0.307517	0.143581	0.621425	-0.127476	-0.105208	-0.120763	0.178998	-0.0654813	0.248013	-0.140419
ENSGALG00000000218	0.227259	0.694839	0.00106544	0.0161522	-0.07064	0.0951512	0.0296732	0.240672	-0.0169776	-0.0384323	-0.194705	0.0205765	-0.124128	0.0147117	0.0717969	0.0110159	-0.0169257	0.0427028	-0.512068	0.232045	0.114931	0.178667	0.0250492	0.139109	-0.39952	-0.252474	-0.742993	-0.581064	-0.220094
ENSGALG00000000220	-0.950213	-0.464545	-0.0351117	0.031146	0.0653271	0.368299	0.329929	0.867726	0.320239	0.270737	0.311117	0.244668	0.34799	0.314803	0.233409	0.354684	0.310462	0.381849	-0.189001	0.202652	0.250259	0.283534	0.0811664	-0.0369984	-0.0782828	-0.0344688	-0.132518	0.717614	0.0120921
ENSGALG00000000223	0.89275	0.244168	0.113444	0.125176	0.103401	-0.317092	-0.28006	-0.965315	-0.303482	-0.286759	-0.264191	-0.239518	-0.322095	-0.412123	-0.360255	-0.438138	-0.292112	-0.370403	0.0983861	-0.293217	-0.411287	-0.311901	-0.00125528	0.0892356	0.0533203	0.144387	0.366112	-0.54087	0.0460849
ENSGALG00000000225	0.109016	0.673564	-0.284731	-0.121029	0.0782471	-0.00493624	-0.123823	0.375106	-0.116898	-0.0614384	0.127002	-0.0356807	0.0478499	0.0508777	0.120253	0.228742	0.205851	0.0741901	-0.123133	0.219417	0.212257	0.175065	-0.414044	-0.441233	0.217522	-0.240277	-0.76225	-0.485192	-0.210678
ENSGALG00000000226	0.787489	0.0821245	0.127168	0.135546	0.129583	-0.369207	-0.316862	-0.952812	-0.295508	-0.356863	-0.387372	-0.149922	-0.379858	-0.292313	-0.283248	-0.263682	-0.119761	-0.171923	0.054269	-0.393812	-0.453969	-0.212108	0.0733213	0.137401	0.162999	0.140724	0.488951	-0.388584	0.0547199
ENSGALG00000000227	0.820237	0.438401	0.0542791	0.126848	0.0354935	-0.594115	-0.392738	-0.730562	-0.255341	-0.113003	-0.343568	-0.27712	-0.393595	-0.370534	-0.302797	-0.382803	-0.383424	-0.433177	0.154374	0.0754701	-0.117673	-0.0933968	-0.0174879	0.00296803	0.047702	-0.185522	0.0590221	-0.654549	0.08765
ENSGALG00000000233	-0.195111	-0.788391	0.0806985	-0.02193	-0.031316	-0.165081	-0.142474	-0.384209	-0.0914888	-0.10698	-0.228599	0.00899994	-0.159391	-0.121875	-0.224129	-0.207082	-0.0830774	-0.0892163	0.365012	0.0825006	-0.0644494	0.0844873	0.216013	0.0916805	0.300541	0.455481	0.906936	0.612951	0.174431
ENSGALG00000000234	-0.709982	-0.0474543	-0.1789	-0.270346	-0.191456	0.421062	0.348926	0.897837	0.379044	0.303075	0.388186	0.265986	0.441805	0.356889	0.250619	0.323762	0.293221	0.389932	0.0474577	0.09045	0.227016	0.207291	-0.360362	0.0680357	-0.0728778	-0.125663	-0.471067	0.351568	0.00747104
ENSGALG00000000235	0.71064	-0.0167168	0.372018	0.32025	0.127101	-0.301662	-0.39319	-0.94218	-0.441081	-0.445982	-0.256142	-0.247625	-0.327216	-0.340954	-0.239527	-0.328267	-0.279161	-0.33984	-0.138517	-0.26181	-0.348997	-0.191258	0.142589	0.192472	0.163099	0.115904	0.546379	-0.307597	-0.139789
ENSGALG00000000241	-0.820046	-0.116438	-0.178275	-0.101536	-0.0306254	0.36531	0.324066	0.97737	0.304637	0.271047	0.2606	0.237907	0.319958	0.345269	0.288952	0.354589	0.284647	0.341061	-0.0244181	0.262319	0.28848	0.415945	-0.0520586	-0.216504	-0.210961	-0.094429	-0.47812	0.428636	0.11362
ENSGALG00000000242	0.769346	0.163104	0.329126	0.369292	0.17671	-0.361825	-0.389391	-0.889079	-0.4259	-0.362828	-0.331557	-0.283306	-0.401854	-0.426652	-0.320461	-0.413004	-0.343337	-0.427618	-0.20566	-0.0216248	-0.226773	-0.195351	0.171122	0.0828307	0.103544	0.0241607	0.365556	-0.455553	-0.152278
ENSGALG00000000243	-0.460267	0.360887	-0.141534	-0.125101	-0.157247	0.214075	0.199648	0.880201	0.264083	0.284645	0.20102	0.171001	0.258277	0.320909	0.304118	0.297634	0.128921	0.221886	-0.138093	0.382638	0.43291	0.242212	-0.147493	-0.150884	-0.281118	-0.328892	-0.823656	-0.0534549	-0.0722352
ENSGALG00000000244	0.843762	0.28937	0.147726	0.0982759	0.0236343	-0.245621	-0.305261	-0.842142	-0.312324	-0.440696	-0.194409	-0.0999047	-0.181821	-0.0995651	-0.0457281	-0.136494	-0.176933	-0.147896	-0.00627818	-0.583866	-0.4478	-0.290542	0.216912	0.106223	0.0298406	-0.113864	0.225178	-0.56726	-0.0484856
ENSGALG00000000247	-0.24987	-0.245806	-0.272694	-0.00260231	0.306522	0.194002	-0.133812	0.140637	-0.240606	-0.39657	0.18117	0.0885753	0.131516	0.202834	0.266807	0.424022	0.312339	0.363982	-0.349755	-0.236116	-0.0571794	0.160588	0.430543	0.37537	-0.0299498	-0.122196	0.0813111	0.262013	-0.0118166
ENSGALG00000000249	-0.117592	0.268108	-0.0452015	-0.178058	-0.0420993	0.0631486	0.25484	0.34682	0.307853	0.394075	0.344242	-0.0282905	0.224875	0.128118	0.207704	0.231092	0.100004	0.0968097	-0.789787	-0.171718	0.0600809	-0.15218	-0.0129414	-0.00103396	0.21353	0.0167793	-0.426496	-0.120919	-0.684312
ENSGALG00000000251	-0.679129	-0.352014	0.229227	0.39585	0.244253	0.0141464	0.224939	0.596787	0.252242	0.353385	0.0749414	0.000564882	-0.014461	-0.027275	-0.0148566	0.218542	0.292937	0.24915	-0.309153	0.243702	0.0431574	0.468856	-0.0703555	0.049783	-0.29034	-0.03891	-0.0829262	0.523394	0.208347
ENSGALG00000000253	-0.138134	-0.363579	0.258525	0.346627	0.366929	0.304288	0.065374	-0.108894	-0.150446	-0.27038	-0.112166	0.0727544	-0.0621211	0.188691	0.251165	0.224525	0.187114	0.148904	-0.501089	-0.265852	-0.0215307	-0.205642	-0.0206062	0.00454602	0.310732	0.26693	0.352764	0.305304	-0.308469
ENSGALG00000000255	-0.891785	-0.231807	-0.120094	-0.081673	-0.0355385	0.336712	0.337431	0.969293	0.342813	0.359484	0.272364	0.2092	0.305951	0.289193	0.221022	0.316086	0.282169	0.312361	-0.0460787	0.360376	0.35788	0.344078	-0.14102	-0.177614	-0.0944465	-0.024501	-0.366399	0.542475	0.0425592
ENSGALG00000000259	0.745998	0.087094	0.0789169	-0.0636885	-0.104426	-0.310191	-0.332032	-0.908374	-0.432388	-0.311705	-0.384776	-0.335295	-0.485073	-0.318289	-0.143663	-0.249991	-0.237079	-0.373936	0.236487	-0.162884	-0.152542	-0.270986	-0.0124108	0.25002	0.0670055	0.317919	0.47761	-0.379562	0.024383
ENSGALG00000000264	-0.866535	-0.244293	-0.0671395	-0.0361961	0.0177835	0.27131	0.264102	0.919913	0.349612	0.316267	0.305829	0.246411	0.344388	0.329978	0.243083	0.389858	0.32328	0.409697	-0.357196	0.289406	0.327254	0.29702	-0.00715919	-0.0558846	-0.0396591	-0.0251691	-0.339584	0.535581	-0.166407
ENSGALG00000000273	-0.747775	0.00342176	-0.121139	-0.0603372	-0.0369776	0.328568	0.300658	0.976073	0.309349	0.3037	0.233687	0.211955	0.284251	0.361921	0.330346	0.390074	0.272282	0.345236	-0.136973	0.291838	0.369884	0.335576	-0.199834	-0.0598334	-0.196677	-0.201855	-0.5805	0.317416	0.0252448
ENSGALG00000000275	-0.248915	-0.67283	-0.124124	0.0555543	0.2732	0.0330249	0.033025	-0.220526	-0.275007	-0.031382	0.120085	-0.324602	-0.170209	-0.176444	0.0881109	0.138439	0.0484056	-0.209058	-0.0248349	-0.0410884	0.0815055	-0.21737	0.616668	-0.065852	0.166811	0.290946	0.680326	0.552084	0.0203627
ENSGALG00000000276	-0.947749	-0.756239	0.0102063	-0.0285027	-0.0158306	0.287325	0.186359	0.619236	0.171029	0.189163	0.212929	0.151021	0.218116	0.19691	0.127281	0.239515	0.2406	0.252312	0.0641076	0.345313	0.347997	0.206689	-0.0430298	0.0940819	0.120741	0.232301	0.283381	0.918129	0.0366307
ENSGALG00000000277	-0.14661	0.369097	-0.287698	-0.401029	-0.281053	0.317377	0.205152	0.497715	0.211819	0.0169095	0.164001	0.286055	0.246222	0.294743	0.177593	0.439117	0.494062	0.564741	-0.179153	-0.0835541	0.0888495	-0.212298	0.30098	0.0145829	-0.262069	-0.26979	-0.600877	-0.179182	-0.198156
ENSGALG00000000280	0.348912	0.510166	-0.498866	-0.225989	0.224676	0.0795482	-0.100844	-0.0587977	0.00618061	-0.108882	0.26137	0.0792887	0.247155	-0.277368	-0.450451	-0.335171	0.000409298	0.0262031	0.0578536	0.0597042	-0.225923	-0.00304955	-0.493905	0.108761	-0.000664761	0.0770712	-0.350129	-0.447024	0.105865
ENSGALG00000000284	0.894562	0.426921	0.100409	0.0855347	0.0348404	-0.144038	-0.180107	-0.818515	-0.480629	-0.265455	-0.10252	-0.509524	-0.397268	-0.479409	-0.158019	-0.262546	-0.238056	-0.503383	0.0376807	-0.302303	-0.273741	-0.38692	-0.0518894	0.176134	-0.0133841	-0.0759737	0.11661	-0.669877	-0.0421373
ENSGALG00000000293	-0.844383	-0.158371	-0.218927	-0.13957	-0.0271432	0.343929	0.358722	0.973984	0.36453	0.360846	0.252792	0.234442	0.311086	0.3208	0.239441	0.324899	0.290886	0.33326	0.0619775	0.297152	0.322918	0.356159	-0.197664	-0.185524	-0.122957	-0.0636755	-0.427478	0.477352	0.148041
ENSGALG00000000295	0.762327	0.0099818	0.229183	0.193926	0.0902202	-0.331549	-0.322788	-0.985789	-0.38686	-0.336442	-0.273817	-0.294882	-0.362304	-0.426728	-0.325711	-0.435591	-0.341011	-0.431594	0.0528814	-0.258071	-0.386408	-0.196786	0.116278	0.188179	0.142801	0.139003	0.562716	-0.339704	0.00212131
ENSGALG00000000296	-0.985601	-0.550502	-0.100746	-0.062649	0.0144462	0.332105	0.341726	0.846251	0.316092	0.318342	0.240147	0.2125	0.279832	0.333443	0.268059	0.362222	0.301569	0.327277	0.0464922	0.220299	0.310783	0.294754	-0.0458825	-0.111697	0.053646	0.0458316	-0.0302874	0.796809	0.103598
ENSGALG00000000299	0.629729	0.154665	0.12496	0.406846	0.502368	-0.252432	-0.247877	-0.71136	-0.27773	-0.259426	-0.208945	-0.180348	-0.260239	-0.275751	-0.193198	-0.269028	-0.213437	-0.295929	-0.353802	-0.185526	-0.273604	-0.217032	0.0506036	-0.228065	0.115325	0.300034	0.277319	-0.370524	-0.111238
ENSGALG00000000302	0.808446	0.171054	0.328478	0.342247	0.0923109	-0.320489	-0.314729	-0.903022	-0.332492	-0.31528	-0.274459	-0.238805	-0.333307	-0.352664	-0.270403	-0.359937	-0.310332	-0.332934	0.109994	-0.236442	-0.333656	-0.308795	0.0922344	0.222803	-0.237272	-0.0263279	0.360712	-0.474159	0.174237
ENSGALG00000000309	-0.804427	-0.0982557	-0.224957	-0.237146	-0.13884	0.332278	0.332337	0.961845	0.409389	0.378327	0.316197	0.263908	0.378735	0.274263	0.141217	0.264489	0.273058	0.37068	-0.0694911	0.351954	0.327459	0.288846	-0.128644	0.0223245	-0.137513	-0.106582	-0.469242	0.419652	-0.00339035
ENSGALG00000000311	-0.931409	-0.426358	-0.0616424	-0.0742098	-0.0504557	0.340151	0.379319	0.879137	0.389979	0.321569	0.308236	0.27724	0.373361	0.318612	0.191303	0.328883	0.328657	0.384396	-0.0567325	0.140284	0.176514	0.310928	0.109566	-0.201072	0.0424819	-0.11529	-0.163052	0.686439	0.00928751
ENSGALG00000000313	0.828315	0.229868	0.22812	0.183557	0.0884373	-0.306975	-0.328526	-0.900233	-0.317122	-0.294145	-0.269704	-0.240599	-0.329225	-0.333284	-0.243964	-0.353877	-0.289758	-0.323622	-0.0634655	-0.24686	-0.31339	-0.273928	-0.129824	0.247102	-0.0674474	0.300702	0.337053	-0.50821	-0.0376061
ENSGALG00000000314	-0.333082	-0.0202351	-0.0680748	0.0113157	-0.028162	-0.0675395	-0.191112	0.386892	-0.185449	0.067157	-0.134859	-0.0962081	-0.144434	0.427707	0.670039	0.442322	-0.138063	-0.112884	-0.0136564	0.628789	0.988497	-0.129133	-0.0420128	-0.0554755	-0.0715664	0.0403278	-0.214004	0.127015	-0.144188
ENSGALG00000000318	0.874387	0.830398	0.0741332	0.00813858	-0.117115	-0.167837	-0.0849502	-0.472029	-0.175353	-0.118052	-0.175112	-0.228522	-0.235363	-0.301615	-0.183662	-0.316541	-0.266658	-0.345178	-0.114056	-0.186951	-0.278823	-0.139139	-0.0460116	-0.0258577	-0.0805183	-0.385421	-0.428968	-0.938973	-0.145925
ENSGALG00000000329	-0.734477	0.00886365	-0.223769	-0.190077	-0.0910368	0.32166	0.356345	0.972425	0.444198	0.361268	0.356813	0.309897	0.432804	0.344404	0.191543	0.347062	0.35598	0.437851	0.0340975	0.163321	0.205188	0.269341	-0.159139	-0.255092	-0.140253	-0.186207	-0.568961	0.321239	0.0828454
ENSGALG00000000336	0.615275	-0.212899	0.23461	0.21617	0.133066	-0.307889	-0.31681	-0.964414	-0.341552	-0.331459	-0.225472	-0.217491	-0.288865	-0.302257	-0.241473	-0.308401	-0.256854	-0.312164	0.124007	-0.318621	-0.327733	-0.336384	0.153581	0.191076	0.17884	0.200027	0.736012	-0.124166	0.0433495
ENSGALG00000000337	0.589943	0.718996	-0.154283	-0.266576	-0.193686	-0.0715727	-0.187619	-0.197995	-0.100723	-0.10146	0.32615	-0.130218	0.181942	-0.177303	-0.120679	-0.15046	-0.170262	-0.111149	-0.233057	-0.160274	-0.151803	-0.179713	-0.136583	0.414925	-0.155614	-0.250424	-0.487588	-0.731461	-0.292562
ENSGALG00000000349	0.896693	0.243379	0.137507	0.108705	0.0551266	-0.323722	-0.350635	-0.971256	-0.357174	-0.35384	-0.234299	-0.229646	-0.296617	-0.333759	-0.262789	-0.338238	-0.27211	-0.328674	0.0593638	-0.297169	-0.328215	-0.398886	0.0839544	0.119035	0.0492408	0.118012	0.364326	-0.548533	-0.0429517
ENSGALG00000000352	0.392405	0.840345	-0.210563	-0.0114599	0.123219	0.126611	-0.0502557	0.162214	-0.0811828	-0.159839	0.207124	0.0260837	0.150776	0.0281256	0.0755976	0.147977	0.138012	0.133555	-0.337231	-0.0762535	-0.0397973	-0.135411	-0.0121337	-0.203193	-0.334613	-0.304605	-0.815092	-0.729564	-0.154994
ENSGALG00000000357	-0.652053	0.131746	-0.0210798	-0.118442	-0.20555	0.348021	0.372009	0.95848	0.403838	0.361525	0.229554	0.261191	0.335257	0.407229	0.335901	0.332599	0.218363	0.314073	-0.106048	0.207026	0.317896	0.249764	-0.199749	-0.241162	-0.179361	-0.205314	-0.671843	0.188693	-0.084745
ENSGALG00000000364	-0.32858	-0.0177315	-0.0892257	-0.0263668	-0.0366118	-0.0274284	-0.180129	0.364814	-0.165992	0.0160425	0.00597504	-0.100096	-0.155078	-0.157509	-0.117864	0.251085	0.386683	0.191562	-0.00752711	0.808538	0.576471	-0.0620635	-0.0532805	-0.0679315	-0.117375	0.138618	-0.168733	0.159751	-0.0788356
ENSGALG00000000367	-0.375508	-0.223831	0.260215	0.419238	0.245393	0.483735	0.0812409	0.337929	-0.140015	-0.230116	0.36644	0.0868571	0.298972	0.297074	0.401665	0.38446	0.170073	0.206319	-0.222115	-0.0915473	0.213898	-0.302718	0.136206	0.0421755	-0.278694	-0.262235	-0.0657989	0.292659	-0.0347415
ENSGALG00000000371	-0.812379	-0.0830948	-0.210562	-0.211341	-0.114363	0.349902	0.357216	0.993389	0.386085	0.353318	0.332842	0.251963	0.384645	0.351596	0.265914	0.354699	0.298545	0.365128	-0.0368723	0.215712	0.278156	0.346969	-0.116646	-0.168556	-0.100586	-0.122519	-0.506166	0.409693	0.0156115
ENSGALG00000000374	-0.436766	0.365695	-0.306994	-0.294096	-0.158059	0.288665	0.344296	0.871024	0.430608	0.350597	0.256521	0.279869	0.359204	0.341203	0.220966	0.287677	0.267787	0.366177	0.0465545	0.0946535	0.168929	0.231506	-0.282799	-0.240312	-0.270808	-0.175296	-0.801215	-0.0435267	0.0881429
ENSGALG00000000377	0.069306	-0.606174	-0.0616469	0.0821672	0.289504	-0.200685	-0.362605	-0.594899	-0.340281	-0.307003	-0.0819876	-0.125862	-0.146613	-0.137556	-0.0917483	-0.105818	-0.156544	-0.156296	-0.0471933	0.0322627	0.0518173	-0.202884	0.266457	0.366176	0.283709	0.453862	0.858328	0.376145	-0.0402705
ENSGALG00000000378	-0.623806	0.133527	-0.271752	-0.169359	0.0225611	0.386698	0.466267	0.919096	0.404906	0.408457	0.184854	0.197611	0.243239	0.263254	0.2144	0.258282	0.281823	0.278962	-0.0871056	0.165161	0.191245	0.335717	-0.335505	-0.271245	-0.115055	-0.0294494	-0.631694	0.196751	0.0725063
ENSGALG00000000379	-0.585016	0.163991	-0.2699	-0.17953	-0.0926365	0.0628806	0.191336	0.897031	0.426915	0.360365	0.280144	0.308447	0.398442	0.397232	0.240992	0.340762	0.201891	0.367368	-0.00429114	0.234735	0.285009	0.318547	0.0228299	-0.28676	-0.145675	-0.385002	-0.670746	0.137445	0.0603613
ENSGALG00000000390	0.123743	-0.629957	0.178543	0.216584	0.165579	-0.349211	-0.195697	-0.67205	-0.171832	-0.0259452	-0.220676	-0.216516	-0.285902	-0.269907	-0.226869	-0.295754	-0.294888	-0.353688	0.231292	0.0240494	-0.0460681	-0.198286	0.188845	0.165301	0.259581	0.293419	0.922922	0.365854	0.158461
ENSGALG00000000394	0.112467	-0.125215	-0.0756396	-0.132142	-0.129939	-0.0936754	-0.0408347	-0.250176	-0.107299	-0.108081	-0.0580127	-0.0552972	-0.0767105	-0.10723	-0.0756003	-0.078421	-0.102078	-0.108809	-0.0992389	-0.0304193	-0.098686	-0.0773838	0.977644	-0.0923434	-0.105566	-0.0640258	0.223577	0.00652319	-0.109993
ENSGALG00000000396	0.923697	0.34786	0.108923	0.0600849	-0.000214304	-0.251453	-0.285754	-0.920567	-0.388501	-0.329142	-0.283102	-0.28314	-0.35321	-0.313036	-0.175885	-0.342343	-0.321312	-0.427757	0.178844	-0.271446	-0.255297	-0.387101	-0.0419013	0.0298581	0.0546469	0.0962085	0.254565	-0.629883	-0.00537095
ENSGALG00000000397	-0.399801	-0.475048	-0.368184	-0.285116	-0.0662244	-0.264802	-0.324013	0.104426	-0.17248	-0.0159493	0.0516781	-0.0830451	-0.0299421	-0.0224812	0.00938383	0.0764666	-0.0807096	-0.0508166	0.20347	0.571714	0.456462	0.226941	0.443748	0.258667	0.0107687	0.210936	0.346064	0.474365	0.100631
ENSGALG00000000399	-0.645364	0.139382	-0.325243	-0.369062	-0.197167	0.372761	0.414024	0.954504	0.402751	0.371734	0.259688	0.241391	0.337772	0.361926	0.294241	0.328633	0.265792	0.325189	-0.0561391	0.141171	0.256184	0.304051	-0.154604	-0.14342	-0.0296203	-0.200044	-0.661389	0.192654	-0.0632747
ENSGALG00000000400	0.233409	-0.192013	-0.121713	0.113783	0.360707	-0.11901	-0.145941	-0.46343	-0.120682	-0.104879	-0.139217	-0.104215	-0.173943	-0.15716	-0.109644	-0.152953	-0.153869	-0.0686032	-0.229035	-0.120091	-0.117123	-0.121165	-0.0827399	0.751344	-0.16947	0.336172	0.425424	0.0395069	0.158991
ENSGALG00000000401	-0.141589	-0.757186	0.0520325	0.12001	0.166193	0.00992267	-0.133474	-0.415074	-0.170453	-0.211153	-0.00272693	-0.00863633	-0.00492387	-0.215952	-0.322122	-0.289703	-0.0938293	-0.123888	0.456836	0.0279462	-0.123094	-0.0966506	0.00946333	0.184727	0.301209	0.266089	0.893285	0.58148	0.293618
ENSGALG00000000402	0.813404	0.122066	0.168214	0.0832791	-0.0171797	-0.267035	-0.248099	-0.954458	-0.294491	-0.300144	-0.237112	-0.208026	-0.285721	-0.373676	-0.340144	-0.385917	-0.257353	-0.318286	0.087791	-0.299584	-0.362364	-0.438301	0.22132	0.198331	0.127359	-0.0416064	0.45182	-0.432943	-0.0520546
ENSGALG00000000404	0.790446	0.165633	0.372269	0.376511	0.169679	-0.378729	-0.320012	-0.899611	-0.352116	-0.283792	-0.378272	-0.284853	-0.447702	-0.278727	-0.120485	-0.228236	-0.267029	-0.333768	-0.203383	-0.253937	-0.250242	-0.292307	0.0725159	0.14173	-0.0202703	0.112743	0.365534	-0.464148	-0.0880401
ENSGALG00000000407	0.890545	0.282131	0.156274	0.0593183	-0.0305246	-0.379319	-0.458923	-0.945093	-0.413185	-0.393804	-0.237834	-0.242304	-0.306373	-0.332878	-0.25767	-0.32244	-0.282805	-0.329072	0.00560558	-0.158103	-0.217169	-0.352289	0.0467453	0.189435	0.105658	0.124557	0.321437	-0.575846	-0.166031
ENSGALG00000000409	0.779623	0.0212167	0.150892	0.153726	0.106548	-0.340244	-0.340015	-0.996193	-0.382102	-0.345985	-0.309137	-0.255167	-0.373314	-0.346706	-0.2607	-0.335267	-0.269964	-0.35416	0.137083	-0.261729	-0.302313	-0.344706	0.117811	0.146776	0.124127	0.164231	0.564833	-0.350288	0.0458483
ENSGALG00000000410	0.170157	-0.620019	0.280344	0.253331	0.147029	-0.233927	-0.248255	-0.72901	-0.313146	-0.233503	-0.269517	-0.214792	-0.336008	-0.310875	-0.249694	-0.282453	-0.202989	-0.292456	0.0778853	-0.00518998	-0.125682	-0.140626	0.215771	0.241425	0.250962	0.377492	0.945364	0.336094	0.0382146
ENSGALG00000000417	0.505249	0.717412	-0.0748006	-0.401112	-0.514765	0.0115061	0.158746	-0.0978363	-0.0344726	0.212369	-0.224243	-0.301335	-0.325015	-0.235625	-0.0315082	-0.211581	-0.212482	-0.360834	0.118536	0.150916	0.127411	-0.139943	-0.222833	0.169471	-0.213469	-0.108266	-0.512247	-0.697847	-0.136735
ENSGALG00000000419	0.949377	0.447467	0.0125045	0.0584674	0.0758658	-0.348868	-0.32362	-0.887627	-0.308817	-0.27547	-0.338782	-0.221576	-0.348145	-0.358408	-0.298914	-0.446182	-0.379489	-0.407256	0.0191238	-0.125767	-0.250035	-0.276034	0.00316943	0.122283	0.00148125	0.0711362	0.150547	-0.70741	-0.0168468
ENSGALG00000000424	-0.252236	0.439945	-0.0711649	0.0563997	-0.03487	0.191957	0.0780145	0.693175	0.0964994	0.0165097	0.0979251	0.196965	0.202885	0.388052	0.395001	0.35256	0.115398	0.245629	-0.112003	0.175297	0.294141	0.248706	0.0121769	-0.174736	-0.373042	-0.546463	-0.811232	-0.209805	0.0548463
ENSGALG00000000430	-0.677367	-0.831017	-0.0191295	0.0552035	0.128157	0.365614	0.286035	0.220889	0.0127061	0.0488513	0.0176458	-0.00249472	-0.0292156	-0.202799	-0.247454	-0.118231	0.190588	0.0375031	0.302417	0.193805	-0.0516339	0.264895	-0.0159053	0.164863	0.185582	0.177785	0.583394	0.864513	0.344612
ENSGALG00000000433	0.824197	0.0972867	0.159661	0.158182	0.111308	-0.397928	-0.313446	-0.989596	-0.272961	-0.275751	-0.277678	-0.204841	-0.310987	-0.325656	-0.289058	-0.35753	-0.286314	-0.315334	0.0574634	-0.356896	-0.399426	-0.324217	0.117168	0.146892	0.111115	0.107479	0.492579	-0.419266	0.0230305
ENSGALG00000000436	0.938124	0.382293	0.069005	0.0190109	0.00317547	-0.251458	-0.24618	-0.910703	-0.238698	-0.291182	-0.257615	-0.142138	-0.24009	-0.323226	-0.331218	-0.440602	-0.294953	-0.318479	0.126844	-0.318058	-0.395705	-0.372745	-0.0314461	0.0416771	0.0572138	0.0989009	0.224953	-0.650943	-0.0141495
ENSGALG00000000438	-0.770985	-0.0471565	-0.0753653	-0.0181352	-0.0181627	0.345172	0.312006	0.966048	0.318824	0.312968	0.26814	0.214065	0.310555	0.310157	0.2478	0.332749	0.284083	0.32587	-0.0604295	0.312372	0.344189	0.315457	-0.313955	-0.136987	-0.0929455	-0.199793	-0.524336	0.367898	0.0379781
ENSGALG00000000442	-0.370898	-0.370481	-0.295264	-0.526183	-0.239996	-0.0406956	0.0111235	0.17958	0.106487	0.0065705	0.0134831	0.132999	0.0679967	0.27958	0.25199	0.355827	0.246909	0.341095	-0.288205	-0.269148	-0.0693596	0.350585	0.410446	0.360721	0.336873	0.212482	0.210607	0.403146	-0.307936
ENSGALG00000000451	-0.333605	-0.0304064	-0.123283	-0.148362	-0.0561386	-0.13808	0.18111	0.424991	0.453536	0.319463	0.105549	0.249645	0.103735	0.096545	-0.141296	0.510176	0.817825	0.788845	-0.0463229	-0.207562	-0.227326	0.0294405	-0.0212062	-0.0766616	-0.0701983	-0.112533	-0.21004	0.195816	0.119364
ENSGALG00000000452	-0.761607	-0.0870545	-0.203448	-0.116092	-0.000694159	0.382496	0.262243	0.923404	0.282746	0.171416	0.345111	0.318296	0.43426	0.422439	0.317704	0.413387	0.315766	0.409355	-0.163444	0.207244	0.315773	0.208643	0.132581	-0.309302	-0.0573613	-0.177674	-0.476445	0.382247	-0.0968343
ENSGALG00000000458	-0.389326	-0.22901	-0.260224	-0.0535036	0.275095	0.519783	0.401512	0.329522	0.204412	0.162379	0.360766	0.0590306	0.26907	-0.158962	-0.20646	-0.108297	0.16962	0.156342	-0.205479	-0.0707399	-0.198507	0.0324324	-0.182905	0.440712	-0.243149	0.224568	0.00837796	0.354143	0.171842
ENSGALG00000000461	0.823448	0.138736	0.111712	0.194056	0.165622	-0.245781	-0.25062	-0.950281	-0.352416	-0.346435	-0.27655	-0.23374	-0.316153	-0.383249	-0.313142	-0.44578	-0.351168	-0.410195	0.104435	-0.303834	-0.391153	-0.286641	0.120116	0.200773	0.131534	-0.104934	0.42699	-0.449183	0.0900301
ENSGALG00000000466	-0.740097	-0.139761	-0.0535768	0.206908	0.247834	0.231076	0.251921	0.860738	0.350198	0.282075	0.297207	0.274715	0.363435	0.393688	0.309659	0.419287	0.264287	0.411873	-0.314891	0.164914	0.280797	0.19302	0.0153582	-0.0711724	-0.215897	-0.313016	-0.422364	0.405863	0.0620004
ENSGALG00000000469	0.193339	-0.232963	-0.112546	-0.278708	-0.109661	-0.119312	-0.137409	-0.461621	-0.119582	-0.100005	-0.116283	-0.111297	-0.153685	-0.138712	-0.0801365	-0.153064	-0.150901	-0.113553	-0.197082	-0.103986	-0.127192	-0.0584773	0.389511	0.382906	-0.171878	0.746187	0.481601	0.0701475	-0.148635
ENSGALG00000000470	-0.521069	-0.760527	0.0176356	0.296527	0.299595	0.00292719	-0.134297	0.0749737	-0.156384	-0.130065	0.149157	0.0160993	0.0961676	0.0237711	0.0120408	0.0980746	0.0108522	0.0208592	0.183779	0.260887	0.227075	0.00559423	0.44789	0.0527451	0.0824331	-0.157245	0.558802	0.71621	0.260171
ENSGALG00000000474	0.975715	0.53807	0.156716	0.124962	0.0135413	-0.2976	-0.26267	-0.824771	-0.241945	-0.290674	-0.18527	-0.163329	-0.210008	-0.258194	-0.21638	-0.294445	-0.238083	-0.260566	0.0315836	-0.421031	-0.420935	-0.349084	-0.000641472	-0.0100462	-0.0242072	-0.15466	0.0214286	-0.78095	-0.0350126
ENSGALG00000000476	-0.748274	-0.397161	0.122606	0.367616	0.296828	0.283388	0.35957	0.683155	0.392481	0.34604	0.297396	0.224512	0.351943	0.328857	0.266008	0.248941	0.10318	0.260569	-0.107946	0.00851691	0.126231	0.127876	-0.0193325	-0.0485504	-0.442396	-0.076505	-0.107902	0.581787	0.325777
ENSGALG00000000478	0.452175	-0.261565	0.0497282	0.129239	0.157579	-0.439737	-0.340558	-0.790182	-0.192417	-0.108633	0.00464842	-0.228612	-0.141971	-0.301129	-0.264608	-0.23813	-0.242123	-0.230922	0.24248	-0.218587	-0.225507	-0.336183	0.0762143	0.420524	-0.0597523	0.19135	0.675827	-0.0139016	0.252565
ENSGALG00000000497	-0.287363	-0.128309	0.495256	0.691848	0.305478	-0.116783	-0.328189	0.261822	-0.0578544	-0.111987	0.192128	0.143913	0.199817	0.204847	0.128007	0.282503	0.12543	0.244385	-0.212274	0.415155	0.421308	-0.189187	-0.186236	-0.193469	-0.252096	-0.118985	-0.0832369	0.191949	-0.039456
ENSGALG00000000498	0.815413	0.118512	0.240259	0.253785	0.155769	-0.311576	-0.326443	-0.966861	-0.353648	-0.302863	-0.233709	-0.260655	-0.309976	-0.33211	-0.238762	-0.354619	-0.323863	-0.395035	0.0275969	-0.244091	-0.244036	-0.457769	-0.0535699	0.14083	0.168763	0.0955832	0.464335	-0.428509	-0.0622316
ENSGALG00000000504	-0.549472	0.173566	-0.200683	-0.443446	-0.395096	0.153392	0.0997075	0.821532	0.220377	0.252274	0.188437	0.156122	0.239827	0.284617	0.237374	0.268888	0.166209	0.219544	-0.153432	0.455164	0.469501	0.362855	-0.226529	-0.0616038	0.158565	-0.0249102	-0.594239	0.119279	-0.379059
ENSGALG00000000505	0.748538	0.0266909	0.195136	0.233021	0.131968	-0.317255	-0.325071	-0.942039	-0.344956	-0.316402	-0.282563	-0.239048	-0.339387	-0.345528	-0.279053	-0.35988	-0.290349	-0.332958	0.226079	-0.251669	-0.303646	-0.315141	-0.0854338	0.328828	0.0248208	0.04098	0.523357	-0.338007	0.194218
ENSGALG00000000507	-0.290259	-0.0679062	-0.101299	-0.0889327	-0.082357	-0.0102255	-0.243647	0.2901	-0.174249	0.0446005	0.264272	-0.137978	0.118882	0.152172	0.324473	0.204718	-0.191308	-0.119617	-0.122152	0.585347	0.76921	-0.195312	-0.0534042	0.453349	-0.126875	-0.00813977	-0.117229	0.151836	-0.229127
ENSGALG00000000510	0.0769576	-0.15402	-0.426616	0.0469742	0.40394	-0.164805	-0.36035	-0.21784	-0.289683	-0.300818	0.0187588	-0.0141757	-0.0221932	-0.144651	-0.217368	-0.0508578	0.0608305	0.0121225	0.630019	0.193354	0.0605807	0.00463707	-0.255613	0.0307101	0.118901	-0.0515403	0.275511	0.0944535	0.584875
ENSGALG00000000511	0.795407	0.0991365	0.28187	0.269407	0.123547	-0.30131	-0.379452	-0.958629	-0.434182	-0.410021	-0.30878	-0.257382	-0.372298	-0.352036	-0.256652	-0.334099	-0.271792	-0.349277	-0.0196002	-0.198396	-0.254488	-0.333232	-0.0139631	0.253873	0.204511	0.00292098	0.469579	-0.412836	-0.0867059
ENSGALG00000000513	0.0526561	-0.584513	0.332052	0.177742	-0.0813214	-0.279577	-0.129475	-0.530358	0.0140515	0.0352202	-0.271753	-0.0317929	-0.21137	-0.0965171	-0.164977	-0.195933	-0.190198	-0.0993372	0.29233	0.00281673	-0.0248536	-0.269081	0.173581	0.338561	-0.177208	0.362518	0.798162	0.360827	0.24958
ENSGALG00000000516	-0.416404	0.327158	-0.180116	-0.118309	-0.122034	0.129156	0.0315374	0.784964	0.211129	0.20148	0.254211	0.196329	0.299884	0.259102	0.189078	0.261826	0.133179	0.277933	-0.148309	0.519702	0.4762	0.155597	-0.0346692	-0.0627176	-0.491541	-0.132425	-0.73727	-0.0495799	-0.035825
ENSGALG00000000518	0.616463	-0.149935	0.187226	0.114096	0.016304	-0.246728	-0.368366	-0.931999	-0.472277	-0.409344	-0.315608	-0.278491	-0.410773	-0.415292	-0.325506	-0.339156	-0.193317	-0.33668	0.223941	-0.0466617	-0.180366	-0.314922	0.101513	0.211174	0.138765	0.286624	0.683634	-0.164712	0.0340906
ENSGALG00000000521	-0.829295	-0.156005	0.0250796	-0.0984786	-0.205265	0.388298	0.427701	0.952103	0.421483	0.411996	0.220395	0.237202	0.293412	0.300055	0.213751	0.28132	0.265793	0.325162	-0.11149	0.315902	0.326618	0.240415	-0.0704044	-0.129304	-0.204124	-0.0569991	-0.423418	0.459233	-0.0538408
ENSGALG00000000523	-0.676605	-0.961591	0.0469324	0.0644876	0.115215	0.0842565	0.176301	0.114781	0.0914964	0.123594	-0.0860629	0.047513	-0.0655522	0.0422376	-0.00137978	0.0893703	0.154037	0.100443	0.160083	0.05357	0.0446943	0.169069	0.202819	0.0919965	0.321807	0.246427	0.742395	0.938454	0.184088
ENSGALG00000000525	0.117081	-0.543463	0.0914213	0.167444	0.261074	-0.278924	-0.0509609	-0.576043	0.0257783	0.0283032	-0.163097	-0.0361545	-0.141034	-0.0630167	-0.118897	-0.0905801	-0.0817246	-0.0798661	0.00874421	-0.332955	-0.187767	-0.335133	0.103614	0.183258	0.587367	0.0161765	0.789466	0.325788	-0.0189126
ENSGALG00000000528	0.681241	0.854543	-0.00247727	0.092684	0.0745175	-0.103338	0.0835698	-0.203158	0.0718136	0.0661271	-0.339184	-0.0403656	-0.260242	-0.165921	-0.171663	-0.214403	-0.0572246	-0.104442	-0.118129	-0.0930244	-0.218317	-0.0756527	-0.380021	-0.22574	-0.192502	-0.162535	-0.586039	-0.850928	0.0410355
ENSGALG00000000529	-0.336845	0.361955	-0.258552	0.089108	0.312533	0.107528	0.202903	0.728031	0.306001	0.319539	0.235018	0.139872	0.243657	0.298371	0.310191	0.344445	0.166323	0.267024	-0.385481	0.0873559	0.209329	0.221258	-0.27239	-0.101407	-0.304514	-0.201993	-0.748083	-0.0913019	0.0615572
ENSGALG00000000533	0.821721	0.21298	-0.0341601	0.141766	0.20428	-0.23469	-0.246642	-0.890975	-0.268443	-0.295346	-0.31594	-0.119486	-0.271455	-0.260221	-0.258801	-0.392177	-0.335206	-0.32755	0.201647	-0.176697	-0.208377	-0.500786	0.156721	0.0692348	-0.0537354	0.0213476	0.340281	-0.493125	0.177617
ENSGALG00000000535	-0.830989	-0.226268	-0.212676	-0.0438977	0.0664694	0.291479	0.178371	0.902084	0.192814	0.188519	0.32947	0.195069	0.35573	0.385572	0.379838	0.369208	0.15721	0.255576	0.00648822	0.300066	0.38185	0.406174	0.0423949	-0.16937	-0.276918	-0.0212623	-0.352987	0.497906	0.17062
ENSGALG00000000538	0.862307	0.467755	-0.20291	-0.132796	0.0801622	-0.355191	-0.071046	-0.752849	-0.161938	0.0116619	-0.195209	-0.377687	-0.377268	-0.49772	-0.339571	-0.36732	-0.231102	-0.407378	-0.0532385	-0.327737	-0.437731	-0.170638	0.0791479	0.130979	0.0797799	-0.0169845	0.0587943	-0.67019	0.00872021
ENSGALG00000000540	-0.202568	0.549055	-0.148416	-0.371306	-0.420628	0.27697	0.280639	0.707914	0.365815	0.192216	0.0567995	0.329948	0.250142	0.33967	0.184472	0.254485	0.275588	0.413465	-0.121439	0.0752597	0.120191	0.157892	-0.0301721	-0.14894	-0.27727	-0.285637	-0.866222	-0.282214	-0.173596
ENSGALG00000000541	-0.95879	-0.683817	-0.0212391	-0.0626395	-0.0195411	0.314561	0.334972	0.702443	0.297309	0.300081	0.1342	0.182423	0.186773	0.27769	0.218253	0.277692	0.253223	0.288032	0.0351445	0.17639	0.236089	0.339218	-0.0938639	0.0800817	0.0451462	0.230769	0.170597	0.875492	0.117913
ENSGALG00000000542	0.972209	0.580557	0.105931	0.0914001	0.0297712	-0.200979	-0.164802	-0.787288	-0.203331	-0.258402	-0.276807	-0.128678	-0.249493	-0.221036	-0.18762	-0.30654	-0.231173	-0.263924	0.0264646	-0.396812	-0.369557	-0.406627	-0.0671404	-0.0547505	0.022732	-0.126814	-0.0270041	-0.802401	-0.0508152
ENSGALG00000000544	-0.533356	0.273334	-0.22936	-0.119865	-0.00960464	0.148636	0.211782	0.912213	0.389679	0.314027	0.228783	0.284271	0.331859	0.390109	0.284828	0.37998	0.269864	0.413918	-0.19738	0.183254	0.236269	0.381715	-0.183807	-0.197507	-0.267391	-0.184916	-0.767639	0.0478698	0.023465
ENSGALG00000000545	-0.831837	-0.251223	-0.345596	-0.279898	-0.0557786	0.392082	0.39141	0.890475	0.321696	0.294997	0.303554	0.223226	0.329883	0.264166	0.174195	0.318027	0.371053	0.341232	0.212572	0.159211	0.183032	0.335833	-0.0411503	-0.312937	0.0145152	-0.0307912	-0.291723	0.540892	0.182884
ENSGALG00000000549	-0.810601	-0.0980327	-0.22817	-0.107457	0.0240718	0.415721	0.366275	0.979986	0.365292	0.283555	0.220566	0.317057	0.345627	0.375188	0.252773	0.322463	0.298411	0.387837	-0.0385664	0.273412	0.306479	0.326639	-0.143331	-0.187314	-0.127474	-0.118552	-0.48782	0.420816	0.100236
ENSGALG00000000550	0.47321	-0.347184	0.10268	0.140303	0.15823	-0.376762	-0.308201	-0.88823	-0.297397	-0.220028	-0.182511	-0.247751	-0.287812	-0.283738	-0.204127	-0.239519	-0.229908	-0.302574	0.255201	-0.267488	-0.253799	-0.292115	0.172472	0.16916	0.141237	0.311246	0.810985	0.0306897	0.177187
ENSGALG00000000551	-0.804989	-0.0882327	-0.171762	-0.281794	-0.24669	0.361758	0.356366	0.979416	0.365737	0.337556	0.257771	0.246215	0.317085	0.371422	0.295924	0.410665	0.357804	0.408364	0.008941	0.234216	0.331499	0.291742	-0.115947	-0.0914348	-0.102047	-0.118728	-0.488395	0.408654	-0.0220666
ENSGALG00000000556	-0.499423	-0.142528	0.340729	0.11915	-0.198421	0.268293	0.140993	0.55574	0.3292	0.106844	0.618124	0.323961	0.630237	0.252153	0.037336	0.272669	0.323411	0.469767	-0.179062	-0.0936452	-0.032689	-0.169638	0.161643	-0.219466	-0.220488	-0.191785	-0.230622	0.304516	-0.235658
ENSGALG00000000557	-0.668791	0.11711	-0.28338	-0.32136	-0.196457	0.343743	0.405476	0.965942	0.442258	0.420258	0.239982	0.260261	0.347232	0.403206	0.327061	0.307435	0.185044	0.300091	-0.0578155	0.207551	0.333661	0.272362	-0.146385	-0.102762	-0.147744	-0.160756	-0.65377	0.212807	-0.029077
ENSGALG00000000558	-0.747663	-0.29299	-0.375339	-0.188242	0.102537	0.265621	0.351142	0.758944	0.28158	0.307232	0.219149	0.133112	0.210634	0.238259	0.208604	0.325236	0.327898	0.285646	0.309575	0.010736	0.0940563	0.4355	-0.300169	-0.10207	0.08085	-0.101984	-0.184506	0.539062	0.393113
ENSGALG00000000560	0.209881	0.488133	-0.175305	0.0739377	0.176301	-0.201912	-0.181349	0.113859	-0.245018	0.0501255	0.177801	-0.343393	-0.109171	-0.0993326	0.164833	0.19742	0.0241203	-0.218914	0.259882	0.138304	0.247825	0.0171022	-0.61149	-0.283021	0.12748	-0.322888	-0.464926	-0.405312	0.145169
ENSGALG00000000564	0.500848	-0.274455	0.416131	0.350897	0.156052	-0.142847	-0.194339	-0.857054	-0.300755	-0.316762	-0.244305	-0.168042	-0.276381	-0.152726	-0.0643248	-0.166844	-0.171752	-0.235238	0.0160351	-0.400232	-0.261665	-0.460382	0.0637039	0.0968897	0.179401	0.236844	0.718811	-0.035173	-0.0472187
ENSGALG00000000568	-0.210216	-0.0474768	-0.0231005	-0.0878206	-0.0591253	0.966848	0.656923	0.257908	-0.117779	-0.106205	-0.0984008	-0.0684606	-0.118349	-0.0865161	0.0898879	-0.0968653	0.138199	-0.135485	0.110938	-0.103369	-0.0683958	-0.0877472	-0.0783468	-0.0914463	-0.0351317	0.0244752	-0.0960649	0.134463	0.0604663
ENSGALG00000000573	-0.54149	-0.071549	0.161247	-0.0230786	-0.235198	0.0662654	0.175682	0.65298	0.325236	0.339588	0.445347	0.116785	0.415192	0.292628	0.284404	0.232421	0.0145585	0.117651	-0.0745374	0.0254103	0.109889	0.26983	0.179899	-0.43778	-0.347451	0.0783389	-0.341253	0.259289	-0.078038
ENSGALG00000000576	0.222801	0.56761	-0.368825	-0.216277	0.0992941	-0.19103	-0.107379	0.145895	0.348529	0.203069	0.313186	0.264373	0.375666	0.0523345	-0.230707	0.0516265	0.191675	0.365571	-0.256195	0.0732844	0.0345301	-0.36775	-0.243725	-0.0516704	-0.0728288	-0.00168002	-0.530733	-0.439859	-0.206459
ENSGALG00000000577	-0.429661	-0.445594	-0.262486	-0.196764	-0.0219456	0.450717	0.141288	0.1829	-0.465568	-0.17746	-0.141167	-0.357039	-0.374189	-0.237469	0.108083	0.0351623	0.0798729	-0.275078	0.328995	0.443945	0.324108	0.290954	0.158461	0.108252	-0.11874	0.401612	0.289179	0.478296	0.272351
ENSGALG00000000579	0.938488	0.345566	0.11349	0.102139	0.0488181	-0.389789	-0.355162	-0.944883	-0.333477	-0.303965	-0.264646	-0.250069	-0.319419	-0.347202	-0.268718	-0.382247	-0.338784	-0.384624	0.0719117	-0.272417	-0.334329	-0.289111	0.00933274	0.120724	0.0623875	0.0273028	0.262361	-0.636431	-0.0122833
ENSGALG00000000581	-0.512873	-0.336772	-0.461977	-0.454473	-0.0976892	0.130537	0.304422	0.36985	0.314579	0.410997	-0.0991174	0.105529	0.00283202	0.117799	0.0630102	-0.0260989	-0.0409173	0.00787565	0.0731587	0.365444	0.322089	0.114053	0.258279	-0.050463	-0.169533	0.650093	0.108689	0.456338	0.0948074
ENSGALG00000000583	-0.1528	0.387794	-0.0370882	-0.164229	-0.241203	0.0912055	0.403944	0.543317	0.513601	0.411463	0.185577	0.238466	0.281555	0.257542	0.104493	0.24714	0.277593	0.338553	0.0139078	-0.28759	-0.131104	-0.00861445	-0.1097	-0.278896	0.0783797	-0.678871	-0.650378	-0.184506	-0.0512455
ENSGALG00000000584	0.769097	0.644497	-0.0133265	0.250287	0.22382	-0.310321	-0.0389545	-0.472518	-0.057837	0.0219324	-0.218726	-0.196728	-0.275364	-0.35091	-0.297438	-0.300418	-0.195191	-0.274281	0.0113521	-0.154464	-0.318114	-0.178861	0.0565449	-0.138914	-0.201731	-0.490453	-0.287376	-0.762101	0.231292
ENSGALG00000000585	-0.820029	-0.0996235	-0.221618	-0.226166	-0.131369	0.350107	0.337223	0.988793	0.348752	0.318295	0.318093	0.244524	0.371071	0.36087	0.291195	0.363265	0.280831	0.347983	-0.0447966	0.236196	0.299533	0.369586	-0.0134568	-0.178997	-0.11024	-0.131062	-0.493579	0.418667	0.00141052
ENSGALG00000000589	-0.230822	0.294779	-0.274591	-0.301436	-0.307274	0.182857	0.13286	0.55473	0.152861	0.148113	0.178372	0.126816	0.221577	0.229333	0.197544	0.196324	0.0597091	0.166754	0.319973	0.212529	0.31488	0.0298501	-0.0105549	0.184012	-0.318547	-0.56889	-0.579544	-0.10626	0.200885
ENSGALG00000000593	0.760943	0.980737	-0.139051	-0.20344	-0.168427	-0.12218	-0.127033	-0.214558	-0.10152	-0.11078	-0.0793139	-0.0888733	-0.089303	-0.119825	-0.0668866	-0.129715	-0.107256	-0.130539	-0.145484	-0.0979581	-0.129128	-0.108499	-0.16165	-0.136479	-0.129723	-0.20239	-0.684823	-0.981254	-0.228744
ENSGALG00000000596	0.710204	-0.0576769	0.23909	0.223752	0.137656	-0.37395	-0.320447	-0.977677	-0.362824	-0.279829	-0.281529	-0.310418	-0.392589	-0.412608	-0.29569	-0.366054	-0.292066	-0.398436	-0.0270872	-0.231829	-0.33092	-0.257423	0.157573	0.158925	0.12848	0.246864	0.615634	-0.270859	-0.0337504
ENSGALG00000000599	-0.0150531	-0.579412	-0.0244988	0.427319	0.597454	-0.163743	0.0342686	-0.417329	-0.0581883	0.011215	-0.159937	-0.090095	-0.166709	0.0118977	0.0904799	-0.0293368	-0.196924	-0.20418	0.0985894	-0.27847	-0.101085	-0.214331	0.368174	-0.0567091	0.131558	-0.0366936	0.689675	0.388982	0.395382
ENSGALG00000000603	0.555004	-0.00390689	-0.0974951	-0.0932885	0.110529	0.0709723	0.0405194	-0.725006	-0.34007	-0.238598	-0.180729	-0.333891	-0.384824	-0.560462	-0.434077	-0.315424	0.0972331	-0.28212	0.22753	-0.304691	-0.450281	-0.291402	-0.107864	-0.062787	0.417867	0.245356	0.469813	-0.200319	0.0342549
ENSGALG00000000604	0.241697	0.196554	0.433672	0.355524	0.0186255	-0.0989178	0.164887	-0.14872	0.125056	0.130169	-0.431062	-0.0374163	-0.273239	0.0565868	0.147496	-0.215845	-0.383302	-0.253548	-0.384919	-0.203086	-0.217904	0.306061	0.0602563	0.0558387	-0.343826	-0.013461	-0.121411	-0.268341	0.0105192
ENSGALG00000000606	0.73182	-1.44e-05	0.140322	0.242737	0.164537	-0.37378	-0.36089	-0.941505	-0.366752	-0.319738	-0.228035	-0.238372	-0.289683	-0.297188	-0.217763	-0.334732	-0.355045	-0.398259	0.281912	-0.218733	-0.2383	-0.369565	0.194552	0.0458708	0.0153232	0.0145474	0.536625	-0.322814	0.198984
ENSGALG00000000607	0.0407567	0.048257	-0.368459	-0.547257	-0.374186	-0.157674	0.0856731	-0.0562967	-0.126939	0.277916	-0.414191	-0.388834	-0.558642	-0.279597	-0.0336351	-0.0996145	-0.120985	-0.372237	0.211878	0.494446	0.403493	0.0925028	0.0759301	0.280254	0.189488	0.127732	0.0412446	-0.0487414	-0.0519304
ENSGALG00000000608	-0.841306	-0.134726	-0.0669864	-0.144249	-0.176048	0.352699	0.336179	0.985166	0.360362	0.338898	0.29501	0.236406	0.34424	0.335194	0.260986	0.349439	0.291193	0.358767	-0.0899727	0.294006	0.328633	0.331623	-0.0853311	-0.116026	-0.162445	-0.0920526	-0.462337	0.449779	-0.0395493
ENSGALG00000000611	0.104416	-0.624781	0.324403	0.427243	0.239939	-0.12552	-0.132948	-0.605021	-0.266215	-0.255557	-0.165347	-0.139449	-0.202839	-0.175649	-0.131383	-0.191952	-0.164207	-0.24337	0.429363	-0.252986	-0.258824	-0.116935	0.159403	0.00156682	0.176652	-0.0241109	0.852021	0.36463	0.391373
ENSGALG00000000613	-0.550882	0.202862	-0.424713	-0.419757	-0.199451	0.289228	0.37385	0.891529	0.404172	0.377571	0.341839	0.226489	0.383473	0.340737	0.26395	0.345245	0.277101	0.328244	0.113192	0.0664219	0.201479	0.218991	-0.0563551	-0.246052	-0.103617	-0.27294	-0.679303	0.111383	0.0587148
ENSGALG00000000615	0.762063	0.13885	0.0418818	-0.048691	-0.104887	-0.226037	-0.351757	-0.890013	-0.532061	-0.40551	-0.365645	-0.350024	-0.471514	-0.344638	-0.142465	-0.294919	-0.307841	-0.449333	0.240636	-0.0333676	-0.0622507	-0.316756	0.204827	0.21158	-0.0209795	0.186519	0.412172	-0.432102	0.0182153
ENSGALG00000000616	-0.645663	0.0250455	-0.0321394	0.051182	-0.0483782	0.251652	0.308353	0.855343	0.310448	0.350014	0.00142188	0.191102	0.132004	0.226132	0.148746	0.105262	0.0755632	0.123658	0.141863	0.521593	0.399839	0.387829	-0.277807	-0.297136	-0.231871	-0.169902	-0.516052	0.257193	0.223525
ENSGALG00000000618	0.922305	0.352958	0.0788341	0.100521	0.061522	-0.296311	-0.289918	-0.912163	-0.288383	-0.304055	-0.320168	-0.169283	-0.287858	-0.238442	-0.182753	-0.40379	-0.415318	-0.396127	0.12651	-0.27358	-0.285112	-0.338671	0.0730149	0.0491451	-0.0839485	0.101429	0.234721	-0.638104	0.0661268
ENSGALG00000000619	-0.715906	0.0435388	-0.170293	-0.126339	-0.0984334	0.360398	0.284348	0.968987	0.299147	0.22257	0.291462	0.271676	0.361469	0.313363	0.214065	0.333422	0.314899	0.385721	-0.0526943	0.289573	0.267881	0.352432	0.00214441	-0.228773	-0.242345	-0.230591	-0.609184	0.27549	0.0456806
ENSGALG00000000621	0.875194	0.346399	0.0896053	-0.164968	-0.242294	-0.265591	-0.196843	-0.848178	-0.152148	-0.231919	-0.20566	-0.11864	-0.180175	-0.244081	-0.255855	-0.371784	-0.282876	-0.246883	0.105868	-0.479501	-0.477047	-0.268345	0.0773723	0.268215	0.0789807	-0.0257219	0.211092	-0.60775	-0.0984881
ENSGALG00000000625	0.746481	-0.0251964	0.155645	0.154489	0.121101	-0.303476	-0.260847	-0.988126	-0.309322	-0.27289	-0.268816	-0.238109	-0.314534	-0.334019	-0.262872	-0.403311	-0.353291	-0.413447	0.106105	-0.30243	-0.322981	-0.374811	0.133724	0.130068	0.190794	0.150904	0.598036	-0.304277	0.00890162
ENSGALG00000000627	-0.25332	-0.507181	-0.25213	-0.0867279	0.238204	0.176616	-0.0670353	-0.0459644	-0.218262	-0.250729	0.185196	-0.00215619	0.111545	0.307957	0.428536	0.398779	0.179616	0.122917	0.367131	-0.403229	0.0417497	-0.114922	-0.102944	-0.0387759	0.237754	0.30448	0.458048	0.461999	0.238611
ENSGALG00000000629	0.915722	0.344848	0.215331	0.244471	0.135882	-0.315617	-0.345242	-0.900925	-0.272326	-0.373783	-0.143884	-0.119539	-0.164443	-0.273661	-0.284429	-0.294038	-0.194048	-0.185964	0.000579105	-0.428102	-0.455816	-0.391914	0.00416373	0.0815694	0.00495411	-0.0860657	0.223445	-0.622806	-0.00615406
ENSGALG00000000630	0.17634	0.223647	-0.309853	-0.075549	0.0491073	-0.325462	-0.143183	-0.0654014	-0.17608	0.104303	-0.206015	-0.26474	-0.382783	-0.0786317	0.135166	0.298807	0.111368	-0.0392268	0.078278	0.338574	0.427811	-0.309603	0.47373	-0.00228517	-0.32676	-0.218978	-0.162135	-0.239173	0.164032
ENSGALG00000000632	-0.4077	-0.315218	-0.138503	0.154486	0.309037	0.0919685	-0.287429	0.248243	-0.394025	-0.281647	0.227927	-0.0759045	0.0804809	0.122677	0.265817	0.340964	0.125706	-0.00355042	-0.105049	0.491362	0.59003	-0.109583	0.255523	-0.329802	0.28418	0.0241937	0.110514	0.373268	-0.207673
ENSGALG00000000636	-0.370706	-0.804559	0.055099	-0.0156833	-0.0204397	-0.0689352	0.0528253	-0.156443	0.0281288	0.109449	-0.114105	-0.0165016	-0.0662334	0.0467109	0.0235451	-0.104419	-0.169995	-0.197003	0.46372	0.0423092	0.104312	-0.00173153	0.137494	-0.131239	0.393369	0.29744	0.782802	0.697178	0.188858
ENSGALG00000000637	0.672893	-0.138059	0.183317	0.187393	0.127125	-0.327622	-0.332721	-0.980785	-0.357899	-0.340169	-0.263801	-0.228615	-0.317125	-0.335834	-0.277102	-0.36462	-0.297687	-0.354065	0.183138	-0.279178	-0.332653	-0.286724	0.118145	0.190557	0.158918	0.176998	0.68625	-0.198353	0.0967798
ENSGALG00000000638	0.677871	0.0126984	0.155176	0.263979	0.187857	-0.362146	-0.599622	-0.870165	-0.52651	-0.588413	-0.0610824	-0.17898	-0.165517	-0.276833	-0.224451	-0.169532	-0.166857	-0.162077	0.0296482	-0.1756	-0.242845	-0.26638	0.284088	0.272039	-0.0408833	-0.0210797	0.470003	-0.314282	0.0373946
ENSGALG00000000639	0.432118	-0.0720935	0.397935	0.21249	-0.140735	-0.449359	-0.624741	-0.632853	-0.59041	-0.37346	-0.0553169	-0.424882	-0.333877	-0.229289	0.0384923	0.0573179	-0.129104	-0.285287	0.27131	0.0954254	0.148887	-0.180777	-0.132866	0.189809	-0.0810764	0.216695	0.42631	-0.158001	-0.00112142
ENSGALG00000000643	-0.901934	-0.786109	-0.0904447	-0.00650958	0.120366	0.243543	0.264724	0.55567	0.320669	0.233988	0.0677691	0.290577	0.21339	0.369536	0.230566	0.279237	0.219545	0.355806	0.103753	0.0893489	0.206383	0.223214	0.0150793	0.107131	-0.0172961	0.288854	0.335455	0.9205	0.259365
ENSGALG00000000645	0.5988	0.295738	-0.425378	-0.246343	0.130767	-0.404585	-0.263905	-0.552474	-0.00736788	0.019418	-0.223953	0.00264477	-0.0859719	0.135303	0.114537	-0.174203	-0.45676	-0.272859	0.14535	-0.0790471	0.166561	-0.411197	-0.0355212	0.0527571	0.0863639	0.261513	0.099206	-0.446858	0.0258863
ENSGALG00000000650	0.934607	0.581198	-0.130916	-0.0639289	0.083538	-0.273668	-0.288408	-0.749903	-0.263695	-0.303102	-0.144961	-0.135284	-0.159762	-0.186892	-0.142145	-0.239574	-0.226745	-0.261777	0.0151403	-0.345219	-0.296626	-0.352812	0.0387001	-0.171179	0.117731	0.00488294	-0.0401994	-0.784264	-0.114228
ENSGALG00000000652	0.468179	0.0652014	0.0728279	0.137987	0.163312	-0.0945113	-0.0737456	-0.511533	-0.20086	-0.140283	0.205327	-0.255063	-0.0540161	-0.0229853	0.203352	0.272445	0.121343	-0.000880973	0.115274	-0.742817	-0.313019	-0.547036	-0.0115506	0.142524	-0.157062	-0.0662611	0.218039	-0.236883	0.158967
ENSGALG00000000653	0.191788	-0.148244	-0.124502	0.510683	0.843969	-0.122928	-0.109244	-0.367372	-0.170423	-0.152698	-0.112874	-0.0675749	-0.134515	-0.142521	-0.125958	-0.112981	-0.068862	-0.146834	-0.175294	-0.0958014	-0.108485	-0.15478	-0.168487	-0.138313	0.440698	-0.116012	0.324013	0.0369325	0.167001
ENSGALG00000000654	0.482421	0.777027	-0.210683	-0.259667	-0.224966	-0.213416	-0.250608	-0.027898	-0.247374	-0.137058	-0.0884696	-0.169629	-0.20844	0.00648232	0.18631	0.292753	0.138991	0.0272706	-0.179491	0.143887	0.244864	-0.173268	0.257656	-0.195744	-0.20273	-0.206953	-0.635416	-0.74284	-0.293286
ENSGALG00000000657	-0.542439	-0.874167	0.14521	0.103225	0.0390844	-0.00782402	0.00347801	-0.00924948	-0.0358182	0.159148	0.168479	-0.149014	0.0155125	-0.12363	-0.0651451	-0.0544987	-0.0947371	-0.169635	0.152022	0.306269	0.26934	-0.109502	0.183882	0.170292	0.151516	0.347121	0.743815	0.815245	0.0423262
ENSGALG00000000660	-0.256015	0.515561	-0.362739	-0.165307	0.0377417	0.233449	0.203821	0.735943	0.246681	0.161971	0.157166	0.224845	0.23511	0.141434	0.0335042	0.177706	0.25859	0.318558	-0.260518	0.279518	0.148098	0.272699	-0.0242963	-0.180272	-0.248126	-0.336037	-0.863513	-0.228925	-0.0286354
ENSGALG00000000667	0.50518	0.394642	0.181922	-0.0280706	-0.246194	-0.056942	-0.124338	-0.304872	-0.124879	-0.264896	-0.134055	0.0394432	-0.00456229	0.179107	0.1871	-0.0341407	-0.208623	-0.0970439	0.173176	-0.4479	-0.188766	-0.0584564	-0.232815	0.185278	0.306562	-0.644531	-0.173719	-0.495664	-0.101984
ENSGALG00000000668	0.150597	-0.652885	0.233123	0.257161	0.188711	-0.143522	-0.124412	-0.715222	-0.264265	-0.190445	-0.273921	-0.197775	-0.313021	-0.260218	-0.189101	-0.306122	-0.25513	-0.343129	0.210769	-0.120281	-0.173933	-0.16643	0.224109	0.151433	0.223781	0.342206	0.961902	0.367959	0.174705
ENSGALG00000000669	-0.915123	-0.541115	-0.113383	-0.12535	0.0214384	0.323596	0.290838	0.74214	0.331999	0.296269	0.320783	0.222207	0.34564	0.148293	0.000742355	0.159653	0.276712	0.314951	-0.175288	0.283425	0.192993	0.307362	-0.106563	0.0595677	0.201189	0.188072	0.0385861	0.771902	-0.108239
ENSGALG00000000672	0.647976	-0.138399	0.126611	0.158937	0.150285	-0.294597	-0.382409	-0.95356	-0.41437	-0.41328	-0.239845	-0.205993	-0.308809	-0.285105	-0.219861	-0.223507	-0.174021	-0.242183	0.0876655	-0.233366	-0.224222	-0.427908	0.231295	0.210734	0.171282	0.170068	0.669389	-0.187351	-0.00457678
ENSGALG00000000674	-0.6648	0.109439	-0.1441	-0.19549	-0.177813	0.334965	0.427724	0.961908	0.40811	0.424635	0.256601	0.179518	0.281673	0.331845	0.311796	0.373424	0.294183	0.327286	-0.0496078	0.129198	0.242596	0.297732	-0.212849	-0.130933	-0.214003	-0.209521	-0.652535	0.21643	0.0342984
ENSGALG00000000678	-0.636544	0.172038	-0.127488	-0.126515	-0.127739	0.292948	0.309136	0.964567	0.368099	0.343534	0.210891	0.246104	0.297702	0.351153	0.270426	0.335604	0.265834	0.34014	-0.0714878	0.303904	0.349009	0.290743	-0.262684	-0.213801	-0.182203	-0.209277	-0.703247	0.160978	-0.0092975
ENSGALG00000000681	0.615286	-0.180972	0.267848	0.176959	0.0508631	-0.282854	-0.326293	-0.934462	-0.369663	-0.367545	-0.196624	-0.223643	-0.255609	-0.223501	-0.121425	-0.275883	-0.31285	-0.34889	0.145843	-0.396152	-0.340099	-0.250403	0.16698	0.139282	0.135287	0.236361	0.687478	-0.153427	0.0211771
ENSGALG00000000684	0.459827	0.3444	0.0160127	0.177025	0.113953	-0.182817	-0.230597	-0.304252	-0.150902	-0.120045	-0.0389202	-0.104743	-0.00530283	0.0928203	0.225019	-0.195252	-0.574365	-0.354028	0.101152	-0.132272	0.0183662	0.0153869	-0.135318	0.357106	-0.497889	-0.13229	-0.149388	-0.4533	0.294653
ENSGALG00000000685	-0.198605	-0.438453	-0.349068	-0.180353	0.0399567	-0.0433328	0.0308444	-0.11193	-0.15352	0.0934716	-0.214557	-0.225023	-0.307814	-0.363965	-0.299935	-0.298855	-0.147474	-0.325923	0.530095	0.507054	0.212999	0.125504	0.166531	0.161325	0.0981021	0.117366	0.463022	0.386686	0.423284
ENSGALG00000000690	0.0784059	-0.125124	-0.146901	0.34398	0.593001	-0.154304	-0.151142	-0.190167	-0.152996	-0.140834	-0.00685346	-0.104958	-0.183184	-0.194812	-0.150392	0.259976	0.408044	0.316895	-0.183554	-0.152478	-0.175039	-0.118556	-0.0741885	0.4966	-0.148618	-0.181745	0.188593	0.0712435	0.356742
ENSGALG00000000692	-0.837154	-0.251311	-0.170862	-0.309545	-0.219528	0.29891	0.371431	0.893167	0.425502	0.374348	0.276006	0.280641	0.358494	0.423228	0.312024	0.419214	0.356408	0.404208	0.033364	0.0859513	0.24989	0.254298	-0.0541679	-0.285365	0.11932	0.0173043	-0.293932	0.536272	-0.0842458
ENSGALG00000000693	0.966219	0.644217	0.0820718	-0.060914	-0.121534	-0.254008	-0.286675	-0.741773	-0.312833	-0.322793	-0.113894	-0.226016	-0.213415	-0.3006	-0.204031	-0.230427	-0.142884	-0.24652	-0.0456447	-0.367119	-0.387407	-0.276286	-0.00938285	-0.0624984	0.0449526	-0.0360421	-0.100094	-0.845231	-0.218859
ENSGALG00000000695	-0.249038	0.429218	0.0257355	-0.305546	-0.399404	0.285302	0.236952	0.66225	0.197349	0.233735	0.413016	0.0131977	0.27222	0.149953	0.214156	0.377798	0.366425	0.289805	-0.321823	-0.0183755	0.139116	0.00837807	-0.307796	2.97e-05	0.00762856	-0.224467	-0.733688	-0.172035	-0.476014
ENSGALG00000000699	-0.878025	-0.228652	-0.0995497	-0.140972	-0.129487	0.366222	0.359834	0.958515	0.370707	0.330197	0.20447	0.267086	0.296061	0.372222	0.288686	0.367005	0.293478	0.391756	-0.147407	0.284401	0.346639	0.319378	-0.000615871	0.00985856	-0.146822	-0.0936875	-0.372835	0.526919	-0.0268764
ENSGALG00000000703	-0.750981	-0.0150574	-0.055341	-0.10248	-0.146785	0.356667	0.318287	0.970545	0.322208	0.306786	0.333489	0.205983	0.355095	0.333252	0.286013	0.370789	0.291564	0.343981	-0.0681503	0.227946	0.310069	0.295665	-0.227205	-0.0776096	-0.109547	-0.269481	-0.558494	0.332992	-0.0311092
ENSGALG00000000707	0.911465	0.304514	0.205164	0.103111	-0.0191927	-0.355294	-0.380008	-0.949351	-0.411007	-0.364111	-0.273156	-0.292935	-0.365719	-0.357984	-0.230538	-0.323204	-0.28381	-0.375513	-0.022855	-0.247615	-0.301328	-0.294042	0.0821493	0.10988	0.0699769	0.115539	0.299032	-0.602706	-0.140886
ENSGALG00000000708	-0.375703	0.351163	-0.123051	-0.44617	-0.480642	0.455049	0.367615	0.763555	0.20589	0.194565	0.269738	0.106633	0.244837	0.181255	0.202024	0.27259	0.31921	0.23466	-0.125462	0.114912	0.159573	0.150442	0.0470783	-0.332403	-0.11021	-0.0783335	-0.720083	-0.0736645	-0.341856
ENSGALG00000000712	-0.870976	-0.383351	-0.357967	-0.396233	-0.16535	0.291564	0.19512	0.823109	0.258877	0.222558	0.298837	0.259865	0.367542	0.430356	0.340598	0.418237	0.26644	0.371285	0.0771819	0.260429	0.449749	0.201207	0.0312973	0.0836721	0.14284	-0.0116957	-0.14474	0.635338	-0.053808
ENSGALG00000000713	-0.575513	0.203942	-0.265195	-0.353755	-0.223605	0.305597	0.311478	0.909013	0.411296	0.312853	0.316691	0.282665	0.371219	0.257228	0.107147	0.327465	0.434624	0.487992	-0.0840503	0.151419	0.121848	0.308993	-0.199453	-0.173993	-0.200824	-0.00850795	-0.67906	0.128008	-0.0529352
ENSGALG00000000719	0.98599	0.647986	0.0597039	0.0276601	-0.0103659	-0.266777	-0.175808	-0.755472	-0.167981	-0.190199	-0.253983	-0.155618	-0.25406	-0.23858	-0.19452	-0.289621	-0.226346	-0.254711	-0.00556416	-0.375635	-0.357061	-0.372927	-0.0899483	0.0104143	-0.0199551	-0.122954	-0.0995006	-0.852382	-0.0642808
ENSGALG00000000720	-0.705864	0.0200057	-0.178631	-0.117784	-0.0711401	0.262166	0.107651	0.90923	0.174351	0.158361	0.204482	0.214581	0.272914	0.22208	0.133351	0.212087	0.1905	0.261419	-0.125283	0.602394	0.451439	0.444745	-0.115201	-0.117	-0.124718	-0.0878741	-0.541028	0.285402	-0.0615495
ENSGALG00000000721	-0.879151	-0.636326	-0.110256	-0.0572226	0.0283742	0.453586	0.522782	0.645838	0.275437	0.336443	0.0565772	0.0991015	0.0727734	0.0570142	0.0144772	0.0827312	0.254012	0.136924	0.31639	0.205824	0.115373	0.301838	-0.0855705	-0.138956	0.0393801	0.128143	0.175085	0.820284	0.356738
ENSGALG00000000722	0.25669	0.391126	-0.209453	-0.329605	-0.178537	-0.0915034	-0.252365	-0.0255902	0.00273679	-0.201918	0.606948	0.138028	0.522198	-0.0372	-0.202556	0.0455642	0.147443	0.224621	-0.251286	-0.242872	-0.27556	-0.165575	0.397819	-0.199361	0.189236	-0.242691	-0.314859	-0.368295	-0.486105
ENSGALG00000000723	-0.672103	-0.155825	-0.21948	-0.0143645	0.037126	0.17711	0.106486	0.728335	0.034657	0.218033	0.0605451	0.0115943	0.0463059	0.178462	0.259869	0.195455	0.00346259	-0.0227903	0.183376	0.719696	0.662268	0.26033	0.0563328	-0.252988	-0.292999	0.0205397	-0.293409	0.378764	0.226445
ENSGALG00000000724	-0.864692	-0.432069	-0.327467	-0.292615	-0.102386	0.2813	0.37644	0.792524	0.455355	0.388531	0.129428	0.343633	0.301587	0.416823	0.232519	0.305451	0.256472	0.384783	0.300953	0.204273	0.330562	0.158292	0.00926707	-0.0707819	-0.0243108	-0.00520356	-0.0841665	0.672473	0.257073
ENSGALG00000000726	0.254894	-0.504308	0.289314	0.361587	0.317618	-0.194094	-0.0679324	-0.738192	-0.276191	-0.0933879	-0.303464	-0.344871	-0.445744	-0.318442	-0.119907	-0.226442	-0.212607	-0.397649	-0.0702783	-0.21663	-0.199646	-0.187268	0.0531126	0.171143	0.312685	0.325349	0.847324	0.228558	0.0344434
ENSGALG00000000729	0.638341	0.360565	0.17085	0.328849	0.15116	-0.258683	-0.37004	-0.544897	-0.680731	-0.421138	-0.276055	-0.497592	-0.561315	-0.302863	0.0853564	0.107369	-0.00978113	-0.364401	0.138456	0.0360193	0.0697606	-0.182174	0.131936	-0.300757	-0.0183617	-0.272014	-0.00801874	-0.537924	0.0705793
ENSGALG00000000731	-0.752339	-0.0166813	-0.268056	-0.144101	-0.00259473	0.308858	0.286937	0.96377	0.292869	0.266667	0.239935	0.245323	0.314989	0.352124	0.28038	0.353922	0.272611	0.317399	-0.0410016	0.309241	0.346834	0.369015	-0.049775	-0.307146	-0.0178676	-0.228235	-0.54924	0.335112	0.0266989
ENSGALG00000000734	0.0131728	0.642732	-0.288881	-0.34548	-0.255565	-0.133429	-0.17492	0.4601	0.132003	0.118416	0.297434	0.126433	0.318451	0.114818	0.0233053	0.0687698	-0.0417145	0.100614	-0.290017	0.429423	0.323776	0.118497	0.117357	-0.179863	-0.144118	-0.186603	-0.79884	-0.446055	-0.39566
ENSGALG00000000736	-0.488911	0.313379	-0.386969	-0.203088	0.0184389	0.288589	0.344009	0.892365	0.337103	0.350148	0.274191	0.184809	0.311636	0.334617	0.318198	0.332346	0.198958	0.247515	-0.0565107	0.174719	0.296376	0.205265	-0.100165	-0.301007	-0.217282	-0.282852	-0.785548	0.00556423	0.0744488
ENSGALG00000000737	-0.527704	0.0423666	-0.463907	-0.428577	-0.118436	0.208589	0.193267	0.704764	0.132444	0.199578	0.1689	0.0876403	0.197799	0.215755	0.220274	0.167753	0.0686032	0.0352938	0.0511173	0.29578	0.332397	0.427608	-0.103181	-0.215181	0.445296	-0.234826	-0.42262	0.203752	-0.146593
ENSGALG00000000740	0.965139	0.438204	0.103319	0.110404	0.0535994	-0.326825	-0.329233	-0.907593	-0.33369	-0.334473	-0.293669	-0.217549	-0.32486	-0.36835	-0.311678	-0.404179	-0.300202	-0.352692	0.040833	-0.224494	-0.345758	-0.287587	0.0344069	0.0548523	-0.0217569	0.0332817	0.164181	-0.709215	-0.0101579
ENSGALG00000000745	0.3377	-0.383193	0.449139	0.306557	-0.0409728	-0.29518	-0.326759	-0.728538	-0.354752	-0.280715	-0.0716224	-0.24314	-0.182132	-0.114173	0.0316295	-0.104456	-0.307672	-0.324903	0.182607	-0.243484	-0.0884825	-0.332502	0.342203	0.193106	0.102117	-0.0863597	0.709577	0.08149	-0.000110937
ENSGALG00000000747	0.724174	0.0184945	0.0964861	0.0995593	0.152322	-0.255381	-0.32585	-0.937697	-0.463595	-0.3575	-0.205546	-0.353283	-0.373626	-0.41467	-0.249782	-0.302199	-0.20313	-0.401332	0.0587363	-0.2416	-0.277761	-0.30337	-0.0671596	0.0918119	0.310022	0.305383	0.549591	-0.313802	-0.0848885
ENSGALG00000000748	-0.793164	-0.125033	-0.093658	-0.137942	-0.175278	0.29245	0.331507	0.926917	0.336457	0.39304	0.130681	0.194407	0.22006	0.359125	0.316882	0.285448	0.156063	0.197632	0.134542	0.429631	0.489466	0.282976	-0.189422	-0.29087	-0.129996	-0.0168578	-0.423484	0.422272	0.073251
ENSGALG00000000751	0.742482	0.0200853	0.277101	0.0473814	-0.123121	-0.290201	-0.271082	-0.952409	-0.346075	-0.271988	-0.278934	-0.300246	-0.377221	-0.373364	-0.262594	-0.348226	-0.253601	-0.383756	0.149017	-0.271389	-0.3047	-0.335385	0.00508621	0.162125	0.196594	0.2373	0.553762	-0.332414	-0.101485
ENSGALG00000000755	-0.844657	-0.162466	-0.14275	-0.16182	-0.112747	0.310823	0.346004	0.969103	0.363946	0.343753	0.280879	0.235416	0.324595	0.364714	0.302566	0.423974	0.334338	0.391983	-0.171634	0.221168	0.311059	0.313412	0.0644539	-0.130817	-0.0506569	-0.190103	-0.437166	0.468484	-0.0824801
ENSGALG00000000761	-0.760566	-0.158872	-0.236742	-0.0279117	0.0978395	0.232965	0.329758	0.854661	0.359262	0.430847	0.282605	0.156752	0.323262	0.151465	0.070537	0.0330237	-0.0158507	0.0525526	0.0135015	0.455759	0.32686	0.380231	-0.0422322	-0.198635	-0.0807342	-0.201436	-0.369045	0.433449	0.161704
ENSGALG00000000764	0.513188	0.932425	-0.246172	-0.249682	-0.191312	-0.0386187	0.000332824	0.078297	0.065011	0.0647952	-0.0126437	0.0152061	0.0291583	0.0183902	0.0101035	-0.053897	-0.0655215	-0.0534359	0.134785	0.0395994	0.0493942	-0.131926	-0.277697	-0.289556	-0.253818	-0.246713	-0.806785	-0.836519	-0.00700176
ENSGALG00000000769	0.409331	0.285492	-0.0612393	0.267634	0.26484	-0.118124	-0.449433	-0.309595	-0.571496	-0.493588	0.0313141	-0.246267	-0.150101	-0.234581	-0.0505421	-0.0163135	-0.114011	-0.191417	-0.035848	0.223212	0.137067	-0.10474	0.211548	0.262741	-0.142155	-0.51371	-0.100509	-0.389284	0.0848486
ENSGALG00000000775	-0.678271	0.120706	-0.22019	-0.152298	-0.0800492	0.295718	0.272897	0.97741	0.305208	0.282946	0.224108	0.237788	0.295086	0.371288	0.315727	0.394114	0.285687	0.354828	-0.0846172	0.317327	0.381196	0.318765	-0.103869	-0.202611	-0.18055	-0.24252	-0.674784	0.208796	0.00866815
ENSGALG00000000776	0.843738	0.491242	-0.197801	-0.282667	-0.155783	-0.119438	-0.291465	-0.707502	-0.361581	-0.378735	0.0230214	-0.214979	-0.0978814	-0.407437	-0.353952	-0.378838	-0.214895	-0.283117	0.127367	-0.209808	-0.339153	-0.249613	0.105147	0.285353	0.0177888	-0.0735857	0.0163384	-0.684783	-0.0911899
ENSGALG00000000777	-0.142803	-0.601464	-0.159635	0.0201879	0.328684	-0.0362763	-0.0143086	-0.302528	-0.139295	-0.0853583	-0.125976	-0.133651	-0.22174	-0.321898	-0.320949	-0.173543	0.130771	-0.0587405	0.219119	-0.0812615	-0.298575	0.260189	-0.200458	0.1089	0.361351	0.522264	0.715944	0.496365	0.307872
ENSGALG00000000783	-0.578957	0.216557	-0.140766	-0.0435126	-0.0254972	0.316438	0.164312	0.917357	0.164539	0.132321	0.238313	0.200768	0.282594	0.322321	0.305267	0.364549	0.248255	0.308272	-0.21951	0.380852	0.396306	0.318591	-0.0719001	-0.20878	-0.246093	-0.236827	-0.729046	0.0945712	-0.0787423
ENSGALG00000000784	-0.724349	-0.522328	-0.0940652	-0.203994	-0.166613	0.228622	0.28131	0.54473	0.215167	0.310359	0.357652	0.0464309	0.282351	0.277903	0.308663	0.306932	0.161932	0.096686	0.473846	-0.0158726	0.230012	0.0519306	-0.0815381	-0.323801	0.113142	0.137238	0.137239	0.668605	0.183005
ENSGALG00000000785	0.899799	0.304656	0.181364	0.0254259	-0.0919075	-0.411377	-0.355205	-0.928974	-0.290394	-0.27367	-0.221812	-0.247304	-0.298286	-0.370441	-0.311146	-0.360485	-0.266697	-0.313362	0.056031	-0.314717	-0.405554	-0.237205	0.0094335	0.182626	0.0209931	0.133971	0.293154	-0.591455	-0.0669042
ENSGALG00000000787	-0.355386	-0.887062	-0.0434441	-0.0212129	0.112634	-0.0681754	0.0376764	-0.239454	0.0119561	0.0543644	-0.0491697	-0.0405293	-0.101918	-0.0795911	-0.103755	0.0223132	0.106107	0.0542127	0.272248	-0.112391	-0.0943899	-0.0579949	0.275633	0.233878	0.140282	0.42839	0.892736	0.757227	0.281803
ENSGALG00000000788	-0.142235	-0.0613111	-0.135289	0.45036	0.637677	-0.0286717	-0.168321	0.13232	0.260096	-0.110204	-0.141829	0.590781	0.316621	0.30591	-0.150773	-0.179672	-0.133674	0.297287	-0.103307	0.362004	0.185706	-0.0651955	-0.127845	-0.0994026	-0.158278	-0.0230838	-0.0400712	0.111085	0.299826
ENSGALG00000000790	0.715931	0.0663841	0.30241	0.311941	0.183507	-0.347449	-0.401111	-0.899061	-0.424883	-0.390935	-0.33065	-0.245431	-0.395173	-0.365355	-0.277635	-0.306562	-0.214424	-0.326066	-0.196201	-0.0843082	-0.224192	-0.255879	0.13648	-0.0201242	0.206847	0.225694	0.466289	-0.359381	-0.208263
ENSGALG00000000791	-0.192083	0.258226	0.0581117	0.0109893	-0.21189	-0.151305	-0.265	0.420246	-0.149636	0.0338996	-0.0538061	-0.054564	-0.0314575	0.221853	0.334782	0.138176	-0.234664	-0.197708	0.0764534	0.743003	0.76029	0.182046	-0.12702	-0.280869	-0.0362224	-0.170958	-0.461536	-0.123239	-0.176089
ENSGALG00000000793	0.855793	0.153087	0.202051	0.179594	0.0908986	-0.330689	-0.305308	-0.98971	-0.330928	-0.312208	-0.281115	-0.241016	-0.331509	-0.36777	-0.301604	-0.403791	-0.315272	-0.383182	0.0610475	-0.293788	-0.362865	-0.347117	0.065738	0.0983646	0.120922	0.106403	0.449177	-0.470926	-0.0200208
ENSGALG00000000795	-0.56079	0.0172717	-0.201551	0.0547235	0.182563	0.137231	0.114042	0.753292	0.289377	0.178704	0.338445	0.2941	0.40883	0.332423	0.188816	0.326611	0.282498	0.378514	0.119118	0.140025	0.138704	0.288223	-0.0964612	-0.575183	-0.343815	0.0594399	-0.457812	0.236131	0.290071
ENSGALG00000000802	-0.665822	-0.0260532	-0.323849	-0.220633	-0.102766	0.248247	0.267983	0.863695	0.370678	0.309477	0.382823	0.2788	0.445199	0.35463	0.227315	0.32949	0.226297	0.359844	0.205089	0.187183	0.274721	0.162707	0.110628	-0.150707	-0.306395	-0.322727	-0.492232	0.30307	0.237947
ENSGALG00000000806	-0.766787	-0.108803	-0.215127	-0.254857	-0.116924	0.336071	0.397099	0.925537	0.445994	0.329208	0.28159	0.325643	0.375524	0.416166	0.276344	0.462067	0.463525	0.527424	-0.0526976	-0.0287746	0.122145	0.291088	-0.125922	-0.174753	0.0703591	-0.175531	-0.442586	0.415978	-0.0204154
ENSGALG00000000808	-0.0469347	-0.118476	-0.112682	-0.168301	-0.125946	-0.14601	-0.102117	-0.0341258	-0.142727	-0.135964	0.078569	-0.0929374	-0.12428	-0.159543	-0.114184	0.386922	0.558492	0.363162	-0.0898594	-0.108104	-0.175363	-0.0392708	0.790017	-0.0994287	-0.109901	-0.0950615	0.10322	0.0921618	-0.0565659
ENSGALG00000000811	-0.487894	-0.711226	-0.331959	-0.175294	0.0920415	0.108141	-0.00708186	0.0732258	-0.0768043	-0.0835235	0.0836903	0.0606707	0.094899	0.0956006	0.0778524	0.0506951	-0.00914379	0.008988	0.452831	0.0949191	0.105576	0.148468	0.467987	-0.0537883	-0.0738814	0.368704	0.557214	0.681812	0.403148
ENSGALG00000000812	0.622048	0.750522	-0.0862671	0.00608301	-0.051058	-0.108188	-0.243925	-0.236854	-0.380965	-0.209621	-0.226171	-0.275538	-0.303829	-0.309851	-0.133871	-0.317973	-0.326672	-0.456382	0.100252	0.42201	0.181526	0.0269097	-0.132063	-0.167729	-0.224811	-0.14824	-0.480949	-0.782369	0.0081645
ENSGALG00000000814	-0.303009	-0.787239	0.245918	0.432453	0.423734	-0.0407434	-0.106847	-0.238225	-0.0531395	-0.147762	0.112868	0.0549116	0.0854392	-0.140673	-0.243896	-0.0934039	0.0465872	0.0839302	-0.268776	-0.0587406	-0.213887	-0.00260927	0.347698	0.155206	0.15502	0.239801	0.770912	0.655624	0.0193355
ENSGALG00000000816	-0.147752	-0.297072	-0.431315	-0.330985	0.00882331	-0.148778	-0.17951	-0.0964182	-0.243117	0.00825304	-0.25856	-0.202757	-0.301403	-0.183913	-0.0855801	-0.19855	-0.235347	-0.354247	0.2372	0.634522	0.464755	0.17691	0.022719	0.125502	0.380228	0.380725	0.354252	0.267371	0.0128065
ENSGALG00000000817	0.800256	0.504361	0.138437	-0.29573	-0.490519	-0.175248	-0.193258	-0.635038	-0.0938626	-0.248837	-0.390296	0.0406237	-0.195001	-0.0164662	-0.0853346	-0.285757	-0.271204	-0.134858	0.0744023	-0.27578	-0.231488	-0.212472	0.00390214	0.235906	-0.0213936	0.0601928	-0.034226	-0.690692	-0.242099
ENSGALG00000000818	-0.353114	-0.739158	0.390879	0.388268	0.172577	-0.278289	-0.162117	-0.122907	-0.026856	-0.0276708	0.039871	0.00100301	0.00317548	0.107272	0.101491	0.197395	0.077053	0.0714772	0.0231576	-0.151221	-0.0774212	0.109464	0.304192	-0.290682	0.202701	0.194446	0.662305	0.628844	0.056583
ENSGALG00000000820	-0.830343	-0.170784	-0.270845	-0.324045	-0.168352	0.388665	0.406681	0.948334	0.407752	0.335947	0.283358	0.289914	0.364962	0.334493	0.20542	0.337561	0.373332	0.411934	0.0475211	0.150417	0.192306	0.350007	-0.0561648	-0.226499	-0.00176064	-0.024106	-0.393511	0.482972	0.0239426
ENSGALG00000000824	-0.288157	0.396639	-0.0983152	-0.421276	-0.464302	0.20404	0.287471	0.704524	0.393091	0.313562	0.231631	0.206626	0.29216	0.309914	0.22379	0.312934	0.310394	0.371604	0.0514444	-0.109468	0.0263854	0.241339	-0.405866	-0.108025	-0.121226	-0.120167	-0.719547	-0.129205	-0.114369
ENSGALG00000000830	-0.942725	-0.548339	0.0232585	-0.0728513	-0.0887268	0.327541	0.37637	0.782445	0.368765	0.337631	0.138913	0.241298	0.221262	0.263698	0.149388	0.266731	0.319511	0.341207	-0.0585356	0.244161	0.222487	0.314583	0.02668	-0.181537	0.00456653	0.244699	0.0140382	0.776512	-0.0046911
ENSGALG00000000835	-0.758318	-0.252542	-0.543255	-0.391265	-0.0222715	0.183466	0.350088	0.796385	0.405685	0.421687	0.169818	0.231956	0.268671	0.39695	0.314045	0.327033	0.178298	0.269473	0.27468	0.128938	0.296573	0.310058	0.0150451	-0.108987	0.0124031	-0.0745676	-0.239805	0.505976	0.292658
ENSGALG00000000836	0.121424	0.489134	-0.13321	-0.0788433	-0.0848383	-0.0680544	-0.136923	0.179656	-0.270073	0.025982	-0.125399	-0.326931	-0.322285	-0.403251	-0.210608	-0.176542	-0.0537023	-0.298619	-0.00845392	0.740454	0.327048	0.3224	-0.247032	-0.126422	-0.239911	0.128113	-0.48343	-0.381034	-0.0119243
ENSGALG00000000838	-0.852293	-0.671971	0.05482	0.19265	0.197616	0.321985	0.185134	0.574991	0.196834	0.033522	-0.131907	0.374159	0.123683	0.452391	0.296211	0.314489	0.2361	0.399885	-0.0766378	0.256791	0.352688	0.201035	0.0311983	0.043591	0.0224102	0.13327	0.215188	0.81074	0.128712
ENSGALG00000000839	-0.731614	-0.0922148	-0.229906	-0.0739171	0.0652384	0.232943	0.490373	0.876164	0.506654	0.515287	-0.0227825	0.238969	0.11027	0.182683	0.0455991	0.156433	0.266084	0.298029	-0.0425365	0.307161	0.168885	0.451117	-0.147146	-0.185138	-0.121053	-0.1088	-0.425054	0.389404	0.235036
ENSGALG00000000843	0.370521	-0.420302	0.159875	0.147606	0.12387	-0.233561	-0.323783	-0.826651	-0.42688	-0.403417	-0.247983	-0.22523	-0.340784	-0.420358	-0.381701	-0.315668	-0.0970023	-0.261247	0.191397	-0.0989695	-0.305486	-0.0874771	0.215147	0.0974945	0.3481	0.285825	0.844726	0.124174	0.0569855
ENSGALG00000000845	-0.894389	-0.613521	-0.108137	0.0347619	0.145064	0.202086	0.190979	0.660441	0.172754	0.222335	0.0511301	0.154797	0.0891745	0.211102	0.141247	0.309257	0.311097	0.277333	0.0318483	0.436837	0.438335	0.204429	-0.0835701	-0.0429951	0.283297	0.000504014	0.13893	0.803728	0.068188
ENSGALG00000000847	0.394634	-0.218186	0.451257	0.323899	0.0983232	-0.323004	-0.219566	-0.667362	0.00742321	-0.0911725	-0.109143	0.00894466	-0.0544018	0.0639444	0.0119607	-0.0414329	-0.151284	0.00233514	-0.118119	-0.497948	-0.245958	-0.424585	-0.204475	0.390798	0.150631	0.10829	0.555145	-0.0222869	-0.0956138
ENSGALG00000000848	-0.915433	-0.872022	0.0216046	0.0480477	0.072194	0.2432	0.230434	0.497864	0.179905	0.210347	0.136138	0.124287	0.147049	0.203364	0.157696	0.233037	0.204411	0.206928	0.17071	0.198381	0.25497	0.184742	0.0258291	0.0584495	0.0925048	0.24129	0.443076	0.980783	0.202511
ENSGALG00000000853	-0.759367	-0.0145588	-0.290772	-0.28242	-0.115942	0.342972	0.363504	0.97739	0.397725	0.345965	0.310903	0.27834	0.381625	0.393818	0.301059	0.409189	0.335661	0.408349	-0.123683	0.178846	0.295953	0.261072	-0.00366907	-0.193582	-0.0371041	-0.164247	-0.554213	0.341405	-0.0816955
ENSGALG00000000855	-0.704813	0.073049	-0.126281	-0.163197	-0.14987	0.212839	0.188169	0.954136	0.257357	0.313143	0.298793	0.139899	0.280876	0.272611	0.263221	0.365802	0.257603	0.284461	-0.229622	0.43949	0.437468	0.347076	-0.0967275	-0.180618	-0.142308	-0.063582	-0.614301	0.249276	-0.179513
ENSGALG00000000856	0.684387	-0.0347422	0.366251	0.251157	0.0524853	-0.354303	-0.34305	-0.916325	-0.336486	-0.29776	-0.256099	-0.23396	-0.316822	-0.223957	-0.129381	-0.228427	-0.241995	-0.327269	0.104193	-0.306552	-0.243418	-0.366626	-0.0534869	-0.0394194	0.227649	0.244996	0.567059	-0.273921	-0.0856443
ENSGALG00000000857	0.815241	0.135033	0.143684	0.11622	0.0198618	-0.37722	-0.407521	-0.959794	-0.398885	-0.377123	-0.339337	-0.231998	-0.356745	-0.379323	-0.326963	-0.465428	-0.393265	-0.429402	0.176998	-0.105356	-0.276171	-0.179229	0.138479	0.117676	0.0439833	0.143187	0.449269	-0.449823	0.0571585
ENSGALG00000000862	-0.597941	-0.778584	0.485995	0.360726	0.043536	0.2163	0.249925	0.180573	0.130088	0.182872	0.139262	-0.0208175	0.0642976	0.130564	0.201989	0.190049	0.0995286	0.0904285	0.0205757	-0.156657	0.0235621	-0.0521396	-0.0619818	0.214087	-0.140304	0.190919	0.520859	0.770875	0.152395
ENSGALG00000000863	0.568031	-0.232681	0.190794	0.21012	0.143469	-0.291393	-0.33482	-0.917496	-0.395638	-0.375843	-0.315794	-0.211442	-0.358244	-0.248076	-0.168141	-0.239596	-0.204007	-0.296368	0.300089	-0.257318	-0.253696	-0.276866	0.0988513	0.0278336	0.13036	0.301377	0.733128	-0.0899925	0.178039
ENSGALG00000000864	0.610335	0.201816	-0.145159	0.107806	0.373366	-0.1892	-0.264969	-0.64019	-0.504424	-0.28457	-0.140178	-0.444462	-0.407441	-0.331159	-0.0301324	-0.0526983	-0.072232	-0.354433	-0.000478895	-0.206813	-0.1012	-0.192857	-0.406172	0.182001	0.414089	0.0244137	0.218621	-0.377491	-0.000868504
ENSGALG00000000866	-0.674558	0.0543951	-0.311598	-0.434248	-0.283609	0.379843	0.395902	0.910071	0.422868	0.404515	0.190556	0.256622	0.312725	0.291528	0.171093	0.159539	0.163439	0.251313	0.0144276	0.342091	0.344217	0.296223	-0.247185	-0.0403192	-0.0437746	0.0156736	-0.544316	0.266196	-0.0721875
ENSGALG00000000868	0.928644	0.387287	0.118415	0.00857128	-0.0294918	-0.342126	-0.314451	-0.900077	-0.249525	-0.263082	-0.240797	-0.178198	-0.244736	-0.23091	-0.183997	-0.336521	-0.331529	-0.327542	-0.0145003	-0.343525	-0.303109	-0.364347	-0.08764	0.133267	0.146773	0.111656	0.210638	-0.65584	-0.169485
ENSGALG00000000870	0.0647557	0.46463	-0.0570636	0.0443281	0.0671945	-0.130455	0.232956	0.302608	0.153016	0.363199	0.109875	-0.250744	-0.121839	-0.124071	0.0797492	0.182508	0.185932	-0.0188472	-0.00845229	-0.254447	-0.267705	0.392774	-0.340351	-0.304759	-0.289122	-0.153832	-0.57282	-0.329268	0.266282
ENSGALG00000000871	-0.588143	-0.440201	-0.269439	-0.101747	0.157861	0.194338	-0.136074	0.384041	-0.204277	-0.0995616	0.186564	-0.0276963	0.113227	0.0477827	0.0966883	0.0707074	0.0243207	-0.0476154	0.241678	0.519523	0.448246	0.319828	-0.397318	0.0318251	0.267201	0.368498	0.180876	0.560582	0.0991408
ENSGALG00000000875	-0.854989	-0.723414	-0.229539	-0.314903	-0.107581	0.260283	0.259638	0.516302	0.126249	0.244335	0.199869	0.00822074	0.115481	0.0663909	0.0898167	0.182347	0.212981	0.101933	0.0904904	0.26727	0.253653	0.257768	0.214451	-0.0331839	0.2399	0.376965	0.332025	0.859322	-0.0315079
ENSGALG00000000881	0.650936	0.482326	-0.0456484	-0.288053	-0.346094	-0.0533694	-0.00806041	-0.446741	-0.263586	-0.163986	-0.101398	-0.293373	-0.283058	-0.220602	-0.00299513	0.0155157	0.0661382	-0.18836	0.257066	-0.375676	-0.287864	-0.255045	0.328871	-0.336485	-0.191399	0.0341793	-0.13331	-0.607505	-0.0228142
ENSGALG00000000883	0.528864	-0.285708	0.139454	0.126584	0.123832	-0.219782	-0.361441	-0.914563	-0.391845	-0.407133	-0.110895	-0.192727	-0.182371	-0.305898	-0.26445	-0.347093	-0.280869	-0.314234	0.171509	-0.251828	-0.291347	-0.288338	0.123677	0.278589	0.202896	0.281876	0.775465	-0.0352254	0.0384613
ENSGALG00000000884	0.764174	0.0854047	0.28313	0.288893	0.131262	-0.392908	-0.232636	-0.917583	-0.242027	-0.215667	-0.45268	-0.214596	-0.457452	-0.281705	-0.205394	-0.285333	-0.228551	-0.291112	0.0780582	-0.332768	-0.377086	-0.236277	0.0830709	0.0115976	-0.0646942	0.190674	0.455603	-0.390627	0.149338
ENSGALG00000000887	-0.814501	-0.0828079	-0.208673	-0.206657	-0.115271	0.377418	0.367747	0.995586	0.369388	0.346054	0.283451	0.252008	0.348402	0.382145	0.311752	0.381309	0.300584	0.36164	-0.0304209	0.249257	0.346734	0.290626	-0.119418	-0.171284	-0.108114	-0.111173	-0.506615	0.409562	0.00890756
ENSGALG00000000891	0.884551	0.490313	0.0685026	0.101863	0.0109877	-0.372784	-0.372427	-0.75365	-0.221531	-0.299811	-0.0906234	-0.112489	-0.113291	-0.340759	-0.378469	-0.387636	-0.274851	-0.21122	0.0567593	-0.209488	-0.412214	-0.201234	0.201751	0.105362	-0.332193	-0.0823199	0.0137022	-0.716046	0.108597
ENSGALG00000000892	-0.591552	-0.0496343	-0.136701	-0.0808757	-0.0659417	0.277153	-0.0856914	0.693199	-0.131072	-0.0185841	0.287581	0.0223087	0.197187	0.136879	0.197474	0.26595	0.153091	0.102671	-0.0157016	0.763684	0.714545	0.0655321	-0.092918	-0.114971	-0.12096	0.0667872	-0.34866	0.280592	-0.153781
ENSGALG00000000893	-0.814804	-0.0933121	-0.221653	-0.219079	-0.128723	0.341706	0.340654	0.988373	0.36907	0.350084	0.322552	0.243721	0.370428	0.3457	0.260958	0.355576	0.2996	0.355721	0.0448805	0.260427	0.319418	0.320366	-0.13296	-0.184924	-0.115993	-0.118275	-0.491441	0.418192	0.0591269
ENSGALG00000000895	0.521695	-0.280835	0.16183	0.111645	0.0715821	-0.322986	-0.349253	-0.912278	-0.384659	-0.290009	-0.212054	-0.275723	-0.315061	-0.329646	-0.234203	-0.316167	-0.288572	-0.393197	0.19338	-0.121484	-0.153593	-0.332026	0.144681	0.131051	0.264038	0.330812	0.778768	-0.0374169	-0.0129153
ENSGALG00000000901	-0.798352	-0.100823	-0.00688312	-0.0681478	-0.146879	0.184545	0.18517	0.961275	0.395806	0.296177	0.322842	0.333623	0.434916	0.462005	0.313681	0.421061	0.283338	0.452701	-0.0866575	0.226848	0.314432	0.356569	-0.13334	-0.174734	-0.126632	-0.165156	-0.485439	0.404619	-0.0428527
ENSGALG00000000902	-0.818184	-0.129228	-0.250788	-0.260521	-0.171932	0.343983	0.362813	0.964332	0.364866	0.338694	0.258264	0.252138	0.325567	0.318302	0.220407	0.330277	0.309163	0.354975	0.0916053	0.286485	0.301317	0.331945	0.0391214	-0.218962	-0.148084	-0.130931	-0.448479	0.440011	0.094862
ENSGALG00000000903	0.510757	-0.238646	0.423572	0.180087	-0.0623321	-0.282394	-0.148682	-0.850803	-0.158407	-0.128297	-0.303677	-0.186378	-0.326792	-0.183129	-0.11313	-0.206841	-0.210661	-0.245062	-0.0550125	-0.371248	-0.271213	-0.404943	0.169996	0.194495	0.151	0.291228	0.692412	-0.0669378	-0.155495
ENSGALG00000000905	0.952579	0.433478	0.116654	0.08305	-0.0114785	-0.324746	-0.355085	-0.89639	-0.349978	-0.358037	-0.296002	-0.204244	-0.312669	-0.374907	-0.338419	-0.43522	-0.316067	-0.367241	0.124486	-0.162126	-0.318034	-0.266695	0.0309037	0.0175626	-0.00335711	0.0191112	0.165635	-0.702195	-0.00519168
ENSGALG00000000906	-0.905854	-0.32691	-0.028903	-0.0989149	-0.107479	0.400647	0.44297	0.923174	0.395774	0.389075	0.268975	0.208667	0.309988	0.337507	0.295733	0.33791	0.263666	0.324226	-0.145995	0.14604	0.245154	0.320237	-0.0481642	0.000215134	-0.0947547	-0.0521993	-0.271666	0.607191	-0.01898
ENSGALG00000000907	0.942355	0.65089	0.11859	0.04837	-0.0351318	-0.289146	-0.201246	-0.694734	-0.21609	-0.19975	-0.248822	-0.206344	-0.290721	-0.136882	0.000394372	-0.120954	-0.186582	-0.235452	-0.0636863	-0.442273	-0.30586	-0.312556	-0.0797131	-0.0429263	-0.0868015	-0.0556693	-0.145474	-0.843925	-0.0996667
ENSGALG00000000908	0.212643	-0.0250163	0.303328	0.0996748	-0.0881231	0.381251	0.460014	-0.288036	0.139697	0.196846	-0.381476	-0.0304449	-0.185178	0.0898304	0.182053	-0.409399	-0.55531	-0.493053	-0.122487	-0.133304	0.109424	-0.474905	-0.155793	0.136361	0.0891623	0.155651	0.194591	-0.0803267	-0.211714
ENSGALG00000000909	0.204691	-0.442263	0.121781	0.227282	0.225969	0.00147697	-0.165874	-0.643827	-0.454899	-0.328773	-0.358889	-0.288096	-0.440598	-0.431354	-0.277171	-0.424764	-0.288585	-0.445754	0.0394977	0.208539	-0.0651824	0.00053494	0.279128	0.199537	-0.0300083	0.516279	0.749846	0.198858	0.140394
ENSGALG00000000911	-0.378976	-0.0243101	-0.101714	-0.0796641	-0.054637	-0.0219743	-0.190862	0.465644	0.372618	-0.092417	0.00662741	0.709783	0.425975	0.415719	-0.140136	0.223366	0.424818	0.806311	-0.0274835	0.323433	0.17127	0.0406038	-0.0487711	-0.0382845	-0.0981821	0.00540282	-0.23553	0.19229	-0.01605
ENSGALG00000000913	-0.773152	-0.0797582	-0.169939	-0.0879668	-0.0625761	0.2124	0.256854	0.946333	0.413802	0.376684	0.314769	0.283713	0.395771	0.361576	0.23201	0.330884	0.218353	0.377911	-0.00643046	0.329849	0.363253	0.258997	-0.0299088	-0.0562407	-0.313824	-0.224186	-0.496771	0.382593	0.138926
ENSGALG00000000918	0.453472	0.311893	0.300828	0.0871108	-0.181986	-0.0631412	0.0263042	-0.343897	-0.184391	-0.146192	-0.152166	-0.229911	-0.299022	-0.537186	-0.49589	-0.288908	0.170959	-0.163863	0.1034	-0.129964	-0.544725	0.163099	0.0693065	-0.562039	0.0816061	-0.0117716	-0.0442463	-0.398482	-0.0455131
ENSGALG00000000919	-0.806595	-0.099202	-0.0660413	-0.0333823	-0.0612404	0.360409	0.36711	0.977199	0.385986	0.362095	0.277561	0.250127	0.347227	0.351686	0.271137	0.323181	0.251764	0.331261	-0.00124641	0.269225	0.318066	0.291189	-0.176878	-0.190764	-0.245326	-0.13462	-0.491779	0.413692	0.111959
ENSGALG00000000920	-0.853608	-0.1919	0.0190695	-0.0426266	-0.122403	0.337598	0.361177	0.956223	0.416046	0.368861	0.246256	0.272159	0.330937	0.330946	0.221719	0.313151	0.282636	0.381818	-0.152516	0.282961	0.284754	0.3237	-0.0730123	-0.105973	-0.228777	-0.0378685	-0.402334	0.492794	-0.0125644
ENSGALG00000000927	0.834466	0.461689	0.406367	0.37203	0.0488926	-0.183206	-0.234729	-0.705732	-0.326029	-0.260058	-0.184986	-0.252123	-0.256039	-0.155859	0.0242319	-0.188275	-0.340746	-0.377775	-0.101718	-0.226236	-0.0767721	-0.535244	-0.0664414	0.0630831	-0.093085	-0.264348	-0.00413679	-0.685605	-0.150245
ENSGALG00000000934	-0.846526	-0.199975	-0.293251	-0.137375	0.0921607	0.342004	0.291716	0.935054	0.269049	0.247205	0.219468	0.241255	0.287424	0.385135	0.335458	0.409237	0.311864	0.344645	-0.12674	0.276566	0.36818	0.356821	-0.0519157	-0.250545	0.0600339	-0.0220477	-0.374249	0.502638	-0.0100219
ENSGALG00000000943	0.664823	-0.141242	0.168909	0.150703	0.116731	-0.326772	-0.275598	-0.97407	-0.315318	-0.283898	-0.323416	-0.22899	-0.364724	-0.311589	-0.244831	-0.332209	-0.264589	-0.340172	0.153769	-0.311954	-0.328617	-0.304116	0.0986102	0.154995	0.211763	0.233395	0.690986	-0.18944	0.0624135
ENSGALG00000000944	0.801917	0.772803	0.0556391	-0.0178172	-0.0991223	-0.060321	0.0123996	-0.410258	-0.0401511	-0.0489739	-0.14059	-0.127666	-0.1502	-0.131058	-0.0373911	-0.206011	-0.204785	-0.196223	-0.0547539	-0.361718	-0.309294	-0.233515	-0.175405	0.0319616	-0.432504	-0.0255804	-0.411181	-0.860862	0.0235641
ENSGALG00000000946	0.858489	0.855981	-0.0811416	-0.063551	-0.0578672	-0.181444	-0.100148	-0.422824	-0.0917622	-0.0845786	-0.0903422	-0.130922	-0.121659	-0.211937	-0.178195	-0.2246	-0.157183	-0.201549	0.0525692	-0.230719	-0.240477	-0.286678	-0.22511	-0.0549806	-0.0261825	-0.408674	-0.46554	-0.932776	-0.0439115
ENSGALG00000000949	0.111669	0.275786	-0.105458	0.241709	0.272002	-0.0911597	0.112352	0.0772087	0.174104	0.270046	0.0110643	-0.00544699	0.0623001	-0.120865	-0.173096	-0.376171	-0.36349	-0.346811	0.357025	0.261996	0.0297344	0.0500617	-0.132178	-0.66299	-0.374412	0.0287252	-0.272329	-0.229085	0.472017
ENSGALG00000000950	0.495242	-0.321622	0.232758	0.0957217	-0.0137147	-0.355244	-0.27347	-0.897208	-0.233607	-0.24986	-0.373806	-0.140528	-0.340871	-0.221043	-0.218374	-0.300173	-0.251009	-0.249383	0.170451	-0.285785	-0.306714	-0.181246	0.168309	0.276686	0.233855	0.251568	0.795406	-0.0023622	0.050412
ENSGALG00000000955	-0.745648	-0.33744	-0.198417	-0.0958166	-0.0203896	0.20955	0.103763	0.699616	0.0442722	0.145425	0.216227	0.0267764	0.144818	0.151517	0.19944	0.254109	0.190277	0.134574	0.411617	0.378564	0.320733	0.470789	-0.172663	-0.172234	-0.29296	0.213771	-0.113368	0.547191	0.421523
ENSGALG00000000962	-0.00487663	-0.420792	-0.49576	-0.201582	0.321828	-0.119793	-0.172522	-0.351296	-0.354592	-0.224711	-0.117417	-0.226172	-0.28133	-0.282277	-0.163331	-0.0268004	0.109673	-0.139091	0.199713	0.0431659	-0.0793407	0.138111	0.30708	-0.105368	0.358665	0.463496	0.588048	0.30179	0.191063
ENSGALG00000000966	-0.440353	-0.730866	-0.0316403	-0.137282	-0.0953702	0.312327	0.348237	0.0244181	0.157597	0.112335	0.00216269	0.0933805	0.0712534	0.139587	0.107788	-0.00734897	0.00877032	0.0187572	0.509305	-0.279145	-0.12651	-0.0397222	0.211821	0.0103956	-0.095535	0.367984	0.606533	0.684023	0.40446
ENSGALG00000000972	0.504692	0.245157	0.224426	-0.0836403	-0.227427	0.0190679	-0.144575	-0.430373	-0.149248	-0.30162	0.126489	0.0205389	0.116015	0.162329	0.175882	0.160355	0.0925865	0.0687873	0.138393	-0.624724	-0.236816	-0.516298	-0.193496	-0.196485	0.299799	-0.0318256	0.0551929	-0.37311	-0.303462
ENSGALG00000000975	0.768911	0.0412514	0.11078	0.131211	0.128906	-0.160159	-0.210003	-0.964805	-0.425483	-0.363422	-0.266496	-0.315539	-0.395447	-0.435034	-0.289581	-0.340965	-0.203515	-0.374306	0.0456443	-0.295691	-0.348293	-0.407262	0.214348	0.175352	0.11966	0.107166	0.527183	-0.356417	-0.00432786
ENSGALG00000000977	0.5959	-0.0664728	0.332838	0.164667	-0.0530663	-0.294716	-0.335632	-0.854099	-0.527956	-0.291029	-0.392896	-0.447034	-0.552458	-0.370555	-0.102622	-0.283235	-0.344688	-0.560914	0.00814878	0.0680788	0.0440565	-0.263462	0.0504859	0.12402	0.310853	0.22671	0.562389	-0.227279	-0.236414
ENSGALG00000000978	-0.936404	-0.556811	-0.0378878	0.0527101	0.0466997	0.332572	0.285264	0.787106	0.25323	0.272378	0.258069	0.195812	0.286454	0.38677	0.352639	0.407538	0.248171	0.297594	0.182718	0.246983	0.432014	0.087585	-0.0378715	-0.0857644	-0.105784	-0.040953	-0.00203502	0.773848	0.219297
ENSGALG00000000988	0.471039	-0.0505772	-0.369298	-0.153977	0.217611	-0.218532	-0.166148	-0.64845	-0.0343688	-0.113828	0.0347404	-0.0176864	0.00927435	-0.287594	-0.40328	-0.304366	-0.125528	-0.0392537	0.0801289	-0.249515	-0.351918	-0.35669	0.339002	0.419644	-0.148606	0.195525	0.426885	-0.148579	0.224772
ENSGALG00000000990	-0.785479	-0.066623	-0.205787	-0.199192	-0.115867	0.396128	0.403441	0.971722	0.402776	0.389675	0.335244	0.227199	0.373204	0.300203	0.229043	0.2888	0.247495	0.325967	-0.0480363	0.24483	0.27887	0.287879	-0.092697	-0.0600376	-0.282901	-0.0675711	-0.509395	0.386722	0.0723415
ENSGALG00000000991	0.84411	0.148554	0.176116	0.167246	0.096858	-0.382123	-0.377641	-0.982613	-0.420257	-0.338432	-0.300966	-0.314199	-0.405872	-0.342517	-0.198964	-0.28827	-0.27752	-0.388026	0.0731303	-0.249029	-0.255102	-0.340116	0.0330185	0.118205	0.119802	0.150572	0.449889	-0.465091	-0.0217034
ENSGALG00000000993	-0.907435	-0.403303	0.0968932	-0.126411	-0.259042	0.333195	0.411571	0.855706	0.40815	0.416851	0.176691	0.204786	0.239649	0.325274	0.26672	0.315214	0.251644	0.313668	-0.130489	0.230012	0.303087	0.268477	0.0155451	-0.00983381	-0.103693	0.0840536	-0.160517	0.654299	-0.103089
ENSGALG00000000994	-0.122766	-0.201494	-0.165142	-0.283773	-0.191084	0.102452	0.317934	0.0310371	0.0982101	0.343765	0.0207561	-0.208271	-0.0806311	0.210463	0.451126	0.179006	-0.182797	-0.238375	0.37219	-0.287677	0.236473	-0.294395	-0.178859	0.364823	0.212861	-0.238863	0.153781	0.190418	0.128413
ENSGALG00000000996	-0.80377	-0.332915	-0.41025	-0.332214	-0.00559676	0.211959	0.0849483	0.753078	0.085895	0.14315	0.198765	0.129209	0.179348	0.304002	0.308908	0.450911	0.350044	0.304709	-0.000136661	0.413082	0.500661	0.27792	0.018092	-0.212801	0.137755	0.322639	-0.130887	0.577144	-0.073523
ENSGALG00000000997	0.727179	0.289119	0.161048	0.0156373	-0.0623764	-0.243227	-0.17179	-0.720729	-0.207713	-0.063953	0.134846	-0.38649	-0.167187	-0.624665	-0.522249	-0.395163	-0.102031	-0.310247	0.0481395	-0.244898	-0.455415	-0.320194	-0.244749	0.231789	-0.0233287	0.151075	0.200823	-0.483679	-0.0568375
ENSGALG00000000998	0.819652	0.105209	0.235396	0.18622	0.0764705	-0.296548	-0.335445	-0.985949	-0.365785	-0.34348	-0.211094	-0.258057	-0.290019	-0.413122	-0.343705	-0.447315	-0.339335	-0.405689	0.0273253	-0.240841	-0.354488	-0.33134	0.0567238	0.169451	0.100484	0.164303	0.487892	-0.424085	-0.0598011
ENSGALG00000000999	0.514741	-0.310726	0.147004	0.156361	0.156888	-0.238415	-0.25303	-0.919566	-0.370783	-0.280316	-0.195181	-0.293532	-0.329527	-0.393153	-0.288885	-0.320604	-0.214314	-0.362434	0.163506	-0.214715	-0.258985	-0.361934	0.13762	0.188773	0.263581	0.269071	0.80431	-0.00781835	0.0450978
ENSGALG00000001000	-0.703753	-0.134377	-0.221645	-0.0935081	-0.0299713	0.171117	0.148662	0.787778	0.277996	0.253128	0.0436796	0.28321	0.231639	0.213042	0.0253212	0.00978794	0.0152116	0.139783	0.167751	0.675033	0.452731	0.421333	-0.0695429	-0.26784	-0.0915344	-0.0355726	-0.331879	0.39	0.1704
ENSGALG00000001003	-0.506336	-0.861763	0.0835474	0.0804253	0.0531925	0.11697	0.202358	-0.0086243	-0.0234144	0.0344292	-0.0589448	-0.0583138	-0.127084	-0.0262201	0.0214325	0.148467	0.198009	0.0674812	0.213295	-0.12287	-0.0570242	0.0189454	0.437898	0.136612	0.27046	-0.0891414	0.708919	0.789199	0.209342
ENSGALG00000001006	0.541765	-0.129296	0.319851	0.108919	-0.0774304	-0.139616	-0.256737	-0.805884	-0.246211	-0.332213	-0.368221	-0.0286518	-0.216243	-0.0147841	-0.024958	-0.3348	-0.39894	-0.323267	0.198263	-0.220139	-0.117995	-0.319009	-0.0969029	0.0438335	0.188985	0.423763	0.593897	-0.152615	-0.0836255
ENSGALG00000001013	0.765589	0.0753047	-0.0496811	0.0644605	0.18614	-0.370261	-0.261331	-0.929265	-0.319482	-0.216517	-0.151783	-0.32906	-0.318485	-0.46095	-0.356721	-0.354955	-0.219178	-0.380627	0.253961	-0.33759	-0.422578	-0.270723	0.0402731	0.0761258	0.167577	0.0892085	0.488249	-0.366331	0.188645
ENSGALG00000001014	0.948635	0.525332	0.136872	0.0582498	-0.025719	-0.331466	-0.439622	-0.816071	-0.332457	-0.460258	-0.243758	-0.0766377	-0.212167	-0.202461	-0.223394	-0.217346	-0.125405	-0.120535	-0.0479849	-0.290485	-0.333785	-0.283999	-0.0201847	-0.00418154	0.0891531	-0.00905012	0.0395164	-0.760013	-0.184852
ENSGALG00000001017	0.677866	0.813885	0.133268	-0.186626	-0.447852	-0.176424	-0.00907569	-0.237874	-0.102012	0.0945751	-0.196513	-0.302749	-0.297343	-0.163072	0.0596551	-0.133552	-0.263149	-0.357704	-0.0727758	-0.0336979	0.0228822	-0.136806	-0.0902914	0.0643888	-0.160077	-0.318398	-0.542625	-0.853699	-0.26882
ENSGALG00000001019	0.847971	0.149998	0.173665	0.161634	0.0874335	-0.385442	-0.39091	-0.987654	-0.388258	-0.359297	-0.317874	-0.252536	-0.37966	-0.365116	-0.290698	-0.33931	-0.258555	-0.334463	0.0633618	-0.218533	-0.295354	-0.320987	0.0484729	0.163917	0.126058	0.116953	0.452874	-0.465866	-0.0201816
ENSGALG00000001021	0.549786	-0.278212	0.234118	0.235432	0.14228	-0.374784	-0.309592	-0.935779	-0.30967	-0.279611	-0.308196	-0.213265	-0.339692	-0.29999	-0.245409	-0.342391	-0.311866	-0.350299	0.11573	-0.244665	-0.308499	-0.206385	0.253259	0.14764	0.169005	0.213503	0.770065	-0.0587659	0.0838606
ENSGALG00000001022	0.763718	0.0274445	0.190911	0.145091	0.0656446	-0.357463	-0.324108	-0.977647	-0.327447	-0.311025	-0.292724	-0.237215	-0.358687	-0.430765	-0.390113	-0.402066	-0.234599	-0.318658	0.050796	-0.223272	-0.390469	-0.268527	0.186063	0.124174	0.0525186	0.25163	0.551597	-0.346831	0.00648049
ENSGALG00000001024	0.811674	0.0946048	0.223699	0.197914	0.0877983	-0.360834	-0.366311	-0.980617	-0.392623	-0.331965	-0.283796	-0.291305	-0.370188	-0.367868	-0.259496	-0.365164	-0.315417	-0.400151	0.133164	-0.243132	-0.300043	-0.288808	-0.0514946	0.177942	0.0999585	0.1584	0.495043	-0.413361	0.0404304
ENSGALG00000001025	-0.965546	-0.459726	-0.142351	-0.0499788	0.0572792	0.353545	0.364845	0.891723	0.371135	0.338527	0.242587	0.265725	0.319388	0.359318	0.264014	0.350729	0.282275	0.370055	-0.0840663	0.240725	0.319705	0.273277	0.0169224	-0.027063	-0.0572786	-0.0133141	-0.141055	0.725499	0.0856664
ENSGALG00000001028	-0.837782	-0.142207	-0.26497	-0.193929	-0.049721	0.340968	0.332436	0.977108	0.329797	0.321023	0.3088	0.229839	0.34761	0.32685	0.252899	0.358167	0.308	0.3371	0.02505	0.279944	0.326176	0.339163	-0.0753673	-0.229638	-0.0259038	-0.148816	-0.445773	0.460909	0.0580464
ENSGALG00000001030	0.460566	-0.332192	0.0344686	0.00687068	0.0558728	-0.411825	-0.371394	-0.869675	-0.277119	-0.245761	-0.202584	-0.169296	-0.246666	-0.246328	-0.240536	-0.249039	-0.225019	-0.247094	0.228475	-0.163697	-0.17586	-0.304197	0.246572	0.207257	0.26446	0.286792	0.796309	0.0255591	0.0449874
ENSGALG00000001031	-0.808146	-0.233268	-0.0468081	-0.178401	-0.252428	0.254642	0.166741	0.867959	0.228845	0.175542	0.316733	0.25309	0.361694	0.409222	0.32072	0.479594	0.366013	0.405227	0.0882115	0.260471	0.393319	0.190483	0.0856639	-0.300499	0.0705147	-0.211413	-0.312084	0.495632	-0.109074
ENSGALG00000001034	0.428818	0.0370767	-0.146289	-0.319084	-0.212638	0.0345894	-0.229747	-0.499912	-0.139832	-0.441806	-0.0815558	0.23993	0.169068	0.282937	0.133351	-0.0834073	-0.226977	0.0290159	0.231897	-0.44271	-0.125901	-0.333963	0.13171	0.368412	0.36138	-0.202093	0.260967	-0.213363	-0.14761
ENSGALG00000001035	-0.783779	-0.17952	-0.0699585	-0.0444613	-0.0883572	0.344047	0.441449	0.882504	0.413531	0.416639	0.00255421	0.237183	0.143508	0.274676	0.17432	0.194619	0.195555	0.275162	0.0898482	0.360663	0.330135	0.333534	-0.228894	0.0456752	-0.213686	-0.184904	-0.363129	0.459695	0.23948
ENSGALG00000001036	-0.499403	-0.32146	-0.0462489	-0.472316	-0.501025	0.377485	0.39089	0.382333	0.149529	0.158524	-0.068663	0.0507893	-0.0817068	-0.036558	-0.0620944	0.150053	0.450741	0.247372	0.148441	0.104347	-0.00961865	0.151919	0.256796	-0.217894	0.00585068	0.447382	0.0923833	0.440883	-0.117242
ENSGALG00000001037	0.443464	-0.00540506	-0.138063	-0.401487	-0.204931	-0.0372173	-0.104945	-0.609239	-0.243606	-0.163326	-0.215146	-0.210845	-0.267797	-0.163925	-0.0250138	-0.184097	-0.213565	-0.272942	-0.267929	-0.13721	-0.00689642	-0.326478	0.188527	0.488523	0.370267	0.390579	0.390678	-0.18316	-0.493761
ENSGALG00000001038	-0.8991	-0.316031	-0.104605	-0.163253	-0.158115	0.329274	0.332161	0.927252	0.347923	0.342057	0.318943	0.225164	0.366098	0.432008	0.391689	0.404938	0.226917	0.314999	0.0771411	0.17659	0.345884	0.290236	-0.00923094	-0.135623	-0.154265	-0.0336732	-0.281093	0.592561	0.0782454
ENSGALG00000001042	-0.970753	-0.593804	-0.0655027	-0.0471804	-0.0248921	0.33351	0.304712	0.798244	0.319972	0.268894	0.171689	0.278881	0.285655	0.377113	0.257183	0.313204	0.248636	0.342927	0.17771	0.242474	0.328584	0.278103	-0.0886321	-0.0157159	-0.00916032	0.0316113	0.0336172	0.817425	0.203903
ENSGALG00000001043	-0.141791	-0.734355	0.130148	0.0834214	0.0619957	-0.0478844	-0.0524136	-0.426192	-0.199988	-0.107817	-0.400096	-0.130211	-0.375182	-0.22421	-0.183655	-0.264147	-0.171899	-0.244119	0.0390549	0.231395	0.0610463	0.0254466	0.330888	0.280313	0.207597	0.476219	0.874767	0.544543	0.0380419
ENSGALG00000001046	0.791139	0.0458687	0.23811	0.205145	0.0893329	-0.395506	-0.40093	-0.98976	-0.372303	-0.36058	-0.258158	-0.23309	-0.315228	-0.284195	-0.203877	-0.294716	-0.293844	-0.330387	0.0755383	-0.309709	-0.309187	-0.326863	0.0999214	0.143374	0.102768	0.145938	0.532349	-0.377232	-0.00948768
ENSGALG00000001048	0.818218	0.491852	-0.050944	0.0748028	0.0940541	-0.320924	-0.225298	-0.637238	-0.173509	-0.160374	-0.023502	-0.183921	-0.109597	-0.158925	-0.0786238	-0.151693	-0.215888	-0.218956	0.331592	-0.477733	-0.355852	-0.285575	-0.165454	0.0733307	-0.17239	-0.282544	-0.0537192	-0.675966	0.313019
ENSGALG00000001049	-0.535483	0.20191	-0.18455	-0.252565	-0.266169	0.162517	0.111928	0.830222	0.183243	0.250911	0.0806301	0.141504	0.154077	0.219669	0.17359	0.177181	0.098167	0.133033	0.040189	0.648054	0.552309	0.345103	-0.202155	-0.202056	-0.078121	-0.117949	-0.631853	0.0896365	-0.0954359
ENSGALG00000001051	0.882115	0.360445	0.134607	0.0796968	-0.0128812	-0.378774	-0.305611	-0.860158	-0.236724	-0.175116	-0.183642	-0.236291	-0.220684	-0.3028	-0.23689	-0.466907	-0.48187	-0.489443	0.195314	-0.21206	-0.265223	-0.28612	-0.116562	-0.017027	-0.0145085	0.145653	0.209474	-0.621668	0.0296096
ENSGALG00000001054	0.865324	0.181463	0.0684088	0.0887578	0.102829	-0.335383	-0.317883	-0.97921	-0.308015	-0.315312	-0.254399	-0.201845	-0.295543	-0.352429	-0.320044	-0.371225	-0.262892	-0.310063	0.0855832	-0.297827	-0.357786	-0.393564	0.107864	0.14249	0.0904695	0.115236	0.423772	-0.488766	0.0121559
ENSGALG00000001055	-0.643803	-0.783804	-0.0107045	0.168844	0.197658	-0.0100543	0.0752287	0.217575	0.0821735	0.136404	0.174373	0.0377761	0.155949	0.0605441	0.033397	0.00719456	-0.087818	-0.0622559	0.21003	0.143827	0.0810053	0.248214	0.473932	-0.216719	0.0347372	0.0745658	0.505372	0.785542	0.295328
ENSGALG00000001056	0.28915	0.548777	-0.330498	-0.544285	-0.379136	-0.0518958	0.276261	0.0713359	0.546376	0.309174	-0.0679301	0.321768	0.201173	0.0466058	-0.257632	-0.260123	-0.0690715	0.206209	-0.165063	-0.273149	-0.400766	0.097857	0.240731	0.211772	-0.204917	-0.185548	-0.489166	-0.481823	-0.0958848
ENSGALG00000001058	-0.730035	-0.00126161	-0.101322	-0.173592	-0.162401	0.320295	0.333517	0.95036	0.399633	0.34106	0.189419	0.297969	0.312096	0.427966	0.313186	0.393272	0.331944	0.403812	-0.0152826	0.225878	0.3468	0.251492	-0.3211	-0.241796	0.00487742	-0.104357	-0.538862	0.32318	-0.0578365
ENSGALG00000001062	0.392839	0.481183	0.199489	-0.491302	-0.860414	-0.122005	-0.0922102	-0.133786	-0.102672	-0.0447434	-0.089905	-0.169823	-0.159557	-0.147759	-0.0671688	-0.0652069	-0.0217358	-0.0969605	0.115658	-0.0430587	-0.090092	0.101054	-0.00191657	0.233583	0.0484067	-0.224066	-0.304832	-0.507572	-0.385872
ENSGALG00000001067	0.886373	0.328769	0.182061	0.139388	0.0712411	-0.235724	-0.301947	-0.894951	-0.285558	-0.400679	-0.330304	-0.0827572	-0.257712	-0.249723	-0.264028	-0.379502	-0.279631	-0.24835	-0.203057	-0.287378	-0.361216	-0.315363	0.139986	0.116892	0.111841	0.0663856	0.241946	-0.605694	-0.216116
ENSGALG00000001073	-0.380815	0.254459	-0.163586	-0.529392	-0.535235	0.325271	0.226239	0.70224	0.227986	0.103862	0.189584	0.243353	0.267396	0.336248	0.250452	0.38543	0.424889	0.417712	0.126377	0.00570785	0.116751	0.211517	-0.0808004	-0.364564	-0.0603617	0.0610284	-0.590071	-0.000340584	-0.198715
ENSGALG00000001076	-0.718273	-0.159382	-0.568648	-0.276773	0.142406	0.281452	0.361559	0.815888	0.337126	0.349659	0.348227	0.185388	0.347653	0.229651	0.160402	0.277371	0.245634	0.273934	0.0777291	0.149051	0.199575	0.25672	0.131865	-0.118841	-0.0215544	-0.236354	-0.342533	0.429148	0.232003
ENSGALG00000001078	-0.0918742	-0.126703	-0.0788317	-0.130225	-0.0147147	-0.132325	-0.159731	0.010317	-0.132135	0.0019035	-0.115243	-0.0948616	-0.122129	0.490026	0.751963	0.454473	-0.133815	-0.0665796	-0.0884054	-0.107521	0.443621	-0.0576083	-0.0297531	-0.00608544	-0.0691036	0.551614	0.100238	0.105696	-0.135789
ENSGALG00000001080	0.120635	-0.182216	0.311612	0.0390308	-0.154563	-0.06376	-0.189922	-0.306293	-0.121648	-0.111063	0.3084	-0.134358	0.155038	-0.178243	-0.15283	-0.14079	-0.148025	-0.100642	-0.265779	-0.15194	-0.113616	-0.19949	-0.118777	0.697772	0.318614	-0.187096	0.319008	0.0671077	-0.406383
ENSGALG00000001081	0.397093	0.757924	-0.174531	-0.219016	-0.158384	-0.215127	0.226415	0.0936698	0.261142	0.461872	-0.161487	-0.138975	-0.16818	0.183372	0.36084	0.14157	-0.179326	-0.178143	-0.152695	-0.183678	0.14283	-0.166626	-0.152477	-0.175443	-0.129068	-0.256222	-0.689435	-0.681351	-0.132605
ENSGALG00000001084	-0.916805	-0.528941	-0.289282	-0.0779934	0.173843	0.328859	0.401554	0.76924	0.373388	0.358389	0.0829022	0.271016	0.230949	0.313149	0.187248	0.18241	0.143171	0.224577	0.0230526	0.300738	0.333371	0.276115	0.0220493	-0.0861644	0.158687	-0.0133988	-0.000416258	0.756967	0.163629
ENSGALG00000001091	-0.738138	0.0259096	-0.211351	-0.290975	-0.222273	0.33326	0.406565	0.981678	0.43949	0.409296	0.219606	0.269474	0.320467	0.381165	0.285482	0.349092	0.284067	0.360692	-0.0673994	0.227611	0.317467	0.286731	-0.0854228	-0.169855	-0.0663309	-0.178857	-0.586259	0.303193	-0.0695085
ENSGALG00000001093	-0.111917	-0.452481	-0.00107774	-0.0952489	-0.0434359	-0.278156	-0.280545	-0.224055	0.0625253	-0.0578153	0.349305	0.122634	0.27031	-0.128101	-0.374701	0.0788843	0.295821	0.340882	0.00187756	-0.0300488	-0.111912	-0.354988	0.318301	0.177422	0.334999	0.0203784	0.52043	0.367599	-0.201069
ENSGALG00000001094	0.279423	0.509033	-0.0609311	0.0597195	0.0396062	-0.141763	-0.0770398	0.0563201	0.0751551	-0.0308211	-0.165286	0.154007	0.039937	0.252105	0.186409	0.0128738	-0.21953	-2.69e-06	-0.193285	-0.0532195	0.0951858	0.0502826	-0.110205	0.206031	0.209634	-0.818896	-0.493886	-0.477347	-0.120436
ENSGALG00000001096	0.974011	0.62862	0.0620245	0.0291748	0.0170455	-0.225822	-0.238507	-0.754671	-0.208872	-0.288943	-0.133847	-0.12194	-0.147664	-0.224017	-0.200958	-0.266609	-0.191194	-0.1944	-0.0768738	-0.438583	-0.411939	-0.360901	-0.105351	0.0673072	0.0176914	-0.108473	-0.0864266	-0.832772	-0.132089
ENSGALG00000001099	-0.374639	-0.824163	-0.175541	-0.0925217	0.147246	0.0723118	-0.0456383	-0.177106	-0.0832846	-0.134909	-0.00311731	0.0386557	-0.0175043	-0.16823	-0.271347	-0.104444	0.124881	0.107412	0.205512	0.0686861	-0.104314	0.0849923	0.240002	0.391323	0.137763	0.444236	0.811863	0.728291	0.249664
ENSGALG00000001101	-0.913162	-0.699479	0.00490854	-0.1243	-0.152769	0.267158	0.224637	0.638114	0.256885	0.194325	0.207891	0.240993	0.292843	0.395727	0.312549	0.351438	0.196177	0.33266	-0.00102325	0.111157	0.292654	0.198252	0.202716	0.230948	0.0867683	-0.0289425	0.200312	0.849913	-0.0216903
ENSGALG00000001103	0.971278	0.657209	-0.0394812	-0.0464178	-0.0167814	-0.279172	-0.241972	-0.748487	-0.263019	-0.199334	-0.19378	-0.252286	-0.269281	-0.400938	-0.325032	-0.420124	-0.300354	-0.39668	0.0263155	-0.137507	-0.269957	-0.299488	-0.0906797	-0.0205975	0.0284771	-0.0297548	-0.0969474	-0.850009	-0.099896
ENSGALG00000001107	-0.378805	0.339015	0.0371908	-0.273255	-0.487937	0.210948	0.163057	0.748317	0.320056	0.21734	0.00323988	0.308836	0.230701	0.401592	0.275094	0.1811	0.0460453	0.2545	-0.156528	0.394372	0.408191	0.235069	-0.0309997	-0.117569	-0.330473	-0.0497047	-0.71428	-0.0834053	-0.26319
ENSGALG00000001108	0.23933	-0.506974	0.327906	0.280626	0.0915977	-0.074649	-0.261197	-0.712083	-0.289158	-0.381172	-0.245795	-0.0412833	-0.176689	-0.279283	-0.365573	-0.454423	-0.263202	-0.236872	0.318889	-0.027386	-0.237597	-0.0920612	-0.0586924	0.324676	0.145412	0.259529	0.844833	0.236393	0.214695
ENSGALG00000001109	0.552069	0.195411	-0.283873	-0.271461	0.0371059	0.0100022	-0.0561439	-0.560618	-0.216773	-0.195849	0.0481404	-0.216158	-0.0756837	-0.40811	-0.353407	-0.413849	-0.203685	-0.301967	0.0359163	-0.318112	-0.417807	-0.0652369	-0.168609	0.476022	0.395934	-0.0971454	0.185911	-0.343714	-0.0668926
ENSGALG00000001110	-0.103512	-0.761984	0.0721187	0.0280783	0.0629327	-0.19061	-0.2373	-0.485034	-0.218689	-0.130916	-0.0793293	-0.145669	-0.140362	-0.143703	-0.108393	-0.174667	-0.214939	-0.224523	0.232176	0.0518099	0.0451503	-0.0714237	0.118519	0.381964	0.292752	0.420303	0.93283	0.553367	0.0872884
ENSGALG00000001111	-0.0955738	-0.177569	-0.188142	0.100022	0.356265	-0.267859	0.268166	-0.0140741	0.26129	0.508248	-0.259602	-0.176148	-0.282866	0.0044738	0.138879	-0.01377	-0.219799	-0.215133	-0.22554	-0.12658	0.032276	0.144527	-0.152306	0.405031	0.293059	-0.252265	0.140366	0.166387	0.164071
ENSGALG00000001115	-0.249481	-0.510105	0.218768	-0.0110496	-0.129738	-0.0393599	0.159397	-0.0487464	0.42404	0.229722	0.133492	0.297918	0.359284	0.469638	0.309847	0.0567808	-0.257038	0.117813	-0.109683	-0.522995	-0.130181	-0.17624	0.311511	0.25015	-0.0183567	0.119152	0.423894	0.431799	-0.0883377
ENSGALG00000001117	-0.828679	-0.44323	-0.394985	-0.350509	-0.0189694	0.289816	0.552222	0.718249	0.389635	0.545085	0.0162003	0.0517127	0.0140105	0.17008	0.196734	0.241534	0.245853	0.151009	0.0363914	0.170493	0.251505	0.293841	-0.0199935	-0.0137887	0.197079	0.143916	-0.0198802	0.672054	0.108237
ENSGALG00000001118	0.595374	-0.203311	0.341679	0.235952	0.0463778	-0.330511	-0.376398	-0.946051	-0.367348	-0.357198	-0.297064	-0.208013	-0.331967	-0.353603	-0.321917	-0.383277	-0.280995	-0.33289	0.0620811	-0.126609	-0.257518	-0.259382	0.129884	0.187276	0.193803	0.262462	0.72365	-0.126604	-0.0621673
ENSGALG00000001121	-0.792351	-0.0530863	-0.241595	-0.253762	-0.135647	0.370351	0.396711	0.98944	0.380973	0.390221	0.298768	0.216388	0.331816	0.355217	0.305379	0.392416	0.320045	0.3476	-0.031389	0.233409	0.347029	0.246112	-0.121762	-0.183697	-0.0773603	-0.112525	-0.523505	0.383326	-0.0182991
ENSGALG00000001124	-0.794356	-0.0811635	-0.20031	-0.199642	-0.115422	0.383808	0.35217	0.975517	0.393238	0.297644	0.187341	0.348377	0.344925	0.502101	0.383473	0.433318	0.317689	0.443212	-0.0221926	0.210204	0.377338	0.233056	-0.11557	-0.162104	-0.10819	-0.115682	-0.497906	0.398452	0.013147
ENSGALG00000001126	-0.0885626	0.444746	-0.0591132	-0.11352	-0.0712736	0.134759	0.0301315	0.427455	0.0642805	0.121098	0.175447	0.00198693	0.123769	0.0813084	0.162033	0.13999	0.0222916	0.070536	-0.753708	0.33743	0.326656	0.015966	0.0807571	0.0592393	-0.251377	0.135944	-0.62518	-0.270341	-0.562366
ENSGALG00000001130	0.586033	0.110031	0.00634732	-0.21647	-0.307557	-0.111955	-0.247301	-0.657765	-0.20775	-0.425543	-0.194737	0.0615302	-0.0613589	-0.131024	-0.236871	-0.328821	-0.229606	-0.0904815	0.23909	-0.294203	-0.402125	-0.0820237	0.538478	0.248912	-0.207093	0.00471397	0.281659	-0.344012	0.0726872
ENSGALG00000001132	-0.210946	-0.153426	-0.134615	-0.162054	-0.175325	-0.187907	-0.25185	0.126415	-0.275435	-0.0829778	-0.220721	-0.161855	-0.242301	0.208378	0.449427	0.233254	-0.246615	-0.171434	-0.130297	0.417821	0.571566	0.277401	0.501537	0.424561	-0.0990905	-0.123658	0.0228382	0.144477	-0.10864
ENSGALG00000001136	0.322793	-0.000720299	0.0626901	-0.033785	0.0741729	-0.00249159	0.344916	-0.410555	0.361855	0.271591	-0.29277	0.0823416	-0.160079	-0.0429036	-0.142473	-0.159584	0.00296906	0.0817706	-0.416665	-0.513655	-0.390466	-0.40436	0.00768017	0.346013	0.046341	0.266802	0.250098	-0.114095	-0.164827
ENSGALG00000001141	-0.120589	-0.0754155	-0.159622	0.507326	0.7339	-0.101206	-0.178958	0.0769839	-0.204626	-0.0815547	-0.0327119	-0.104399	-0.191435	-0.206637	-0.157592	0.190543	0.324403	0.150122	-0.106485	0.443882	0.251635	-0.1215	-0.118217	-0.139595	-0.175825	-0.00441293	0.00877448	0.120198	0.347384
ENSGALG00000001143	-0.783047	-0.0655099	-0.186478	-0.158511	-0.0579411	0.307349	0.380468	0.973483	0.43054	0.385723	0.362079	0.259159	0.396408	0.353896	0.259048	0.417029	0.372733	0.428377	-0.137409	0.113203	0.209873	0.273581	-0.042422	-0.217379	-0.0580472	-0.211491	-0.517175	0.386676	-0.0321067
ENSGALG00000001144	0.4193	-0.364194	0.255662	0.145694	0.0594889	-0.179457	-0.130526	-0.838064	-0.230816	-0.166826	-0.380574	-0.195999	-0.390056	-0.217999	-0.145134	-0.258085	-0.217364	-0.295315	0.0895658	-0.203819	-0.132888	-0.424713	0.0319035	0.269585	0.282915	0.344693	0.806624	0.0675866	-0.0400781
ENSGALG00000001146	0.595059	0.0143452	0.190451	0.0753208	0.0489729	0.0523843	-0.0922356	-0.772224	-0.322988	-0.316025	-0.369016	-0.182274	-0.306439	-0.194396	-0.0688623	-0.483782	-0.493627	-0.521801	-0.0950366	-0.213161	-0.198515	-0.169615	-0.099109	0.160978	0.236373	0.420907	0.452563	-0.26895	-0.197523
ENSGALG00000001149	-0.407391	0.37829	-0.185109	-0.0839364	-0.0115281	0.125387	0.0841021	0.811443	0.149359	0.177475	0.213921	0.111656	0.208488	0.254645	0.283949	0.3527	0.194641	0.240257	-0.422662	0.355755	0.364112	0.348854	-0.0185521	-0.171103	-0.145864	-0.281519	-0.804879	-0.0896871	-0.237231
ENSGALG00000001153	-0.935865	-0.808065	-0.0746604	-0.000215586	0.0799951	0.216985	0.21965	0.578225	0.2593	0.245045	0.272801	0.194761	0.300488	0.231153	0.122352	0.213292	0.179707	0.246384	0.180088	0.190777	0.217999	0.212737	0.127322	-0.0114449	0.0225394	0.170729	0.337779	0.946076	0.230242
ENSGALG00000001157	-0.740492	-0.823794	-0.191317	-0.0849157	0.122708	0.192394	-2.2e-05	0.28891	-0.0851223	0.00877077	0.239568	0.00248578	0.14951	0.0837516	0.108595	0.166438	0.0991553	0.0394145	0.183948	0.350183	0.393196	0.0201195	0.189879	0.0412942	0.239025	0.335745	0.536105	0.873395	0.0585665
ENSGALG00000001158	0.689991	0.250342	-0.192823	-0.412108	-0.246981	-0.337257	-0.100786	-0.689462	-0.0468648	-0.044863	-0.342011	-0.128782	-0.320361	-0.118244	-0.0852446	-0.127905	-0.0885208	-0.115263	0.207745	-0.486944	-0.367407	-0.157329	0.0358499	0.179517	0.102045	0.272533	0.224134	-0.450983	0.0198671
ENSGALG00000001161	-0.605764	0.199482	-0.221504	-0.221219	-0.106934	0.237978	0.300415	0.93893	0.349177	0.364468	0.255156	0.178556	0.274596	0.353903	0.346345	0.433207	0.297161	0.351636	-0.326831	0.202783	0.323152	0.295365	-0.0837132	-0.125929	-0.122889	-0.170215	-0.717318	0.126653	-0.186126
ENSGALG00000001163	0.437173	-0.290896	0.106034	0.180343	0.212175	-0.212764	-0.367377	-0.815972	-0.584042	-0.364227	-0.00322601	-0.463566	-0.302041	-0.468143	-0.21787	-0.268119	-0.250251	-0.511713	0.134468	-0.0437557	-0.0974949	-0.270498	0.0980046	0.109217	0.373459	0.207943	0.724582	0.00639203	-0.0512772
ENSGALG00000001165	0.577939	-0.166712	0.298722	0.321917	0.188911	-0.448581	-0.3218	-0.866981	-0.149579	-0.231919	-0.191409	-0.0853335	-0.207576	-0.177938	-0.209983	-0.128128	-0.0882265	-0.0349157	-0.00759816	-0.469354	-0.437848	-0.322757	0.207102	0.218897	-0.0592968	0.135145	0.621648	-0.139873	0.126561
ENSGALG00000001168	0.910015	0.321165	0.0559415	0.00624629	0.00517401	-0.370407	-0.37316	-0.935656	-0.371088	-0.327168	-0.217431	-0.268757	-0.297425	-0.333843	-0.225472	-0.351598	-0.342638	-0.402239	-0.00707386	-0.251132	-0.290238	-0.301872	0.165469	0.0722487	0.0861011	0.138822	0.280206	-0.611399	-0.13421
ENSGALG00000001169	-0.575445	-0.561327	0.0711248	-0.0858208	-0.235635	0.128692	0.090962	0.321525	0.101022	0.0482419	0.0731649	0.157657	0.142563	0.142585	0.00786854	0.103265	0.192401	0.162282	0.733514	0.112599	0.0751136	0.22218	-0.118998	-0.294192	0.118986	0.0567119	0.304529	0.628052	0.37814
ENSGALG00000001171	0.777113	0.0468142	0.25072	0.231515	0.0957687	-0.358289	-0.349941	-0.974393	-0.343353	-0.322956	-0.291801	-0.237816	-0.352076	-0.374836	-0.312971	-0.37078	-0.274571	-0.330027	0.0882695	-0.224528	-0.336522	-0.310456	0.111455	0.142095	-0.0561171	0.239474	0.52659	-0.369093	0.0716376
ENSGALG00000001172	0.525051	0.120431	0.272191	0.168616	0.0134346	-0.395275	-0.252164	-0.568727	0.103665	-0.13285	-0.187792	0.169047	-0.0732443	0.0566491	-0.13311	0.129137	0.221857	0.387196	-0.179242	-0.47876	-0.365375	-0.438281	0.0849029	0.212468	-0.206837	0.109841	0.218139	-0.299536	-0.039
ENSGALG00000001174	-0.223578	-0.60237	-0.0713461	0.0598248	0.196148	0.328353	0.443853	-0.171133	-0.128191	0.121787	-0.373564	-0.286205	-0.489376	-0.0612009	0.24929	0.0983318	0.0376026	-0.234977	0.228279	-0.155231	0.0823996	-0.233424	0.265288	0.0926634	-0.0875486	0.330406	0.603441	0.501855	0.373986
ENSGALG00000001175	-0.847968	-0.83947	-0.1046	-0.0367079	0.100679	0.211731	0.150813	0.438101	0.233612	0.142793	0.215319	0.250195	0.29112	0.266352	0.122426	0.227012	0.187702	0.337698	0.028124	0.11114	0.189142	0.113761	0.193839	0.310013	0.0117767	0.204843	0.441158	0.929679	0.15419
ENSGALG00000001177	0.944194	0.412883	0.065691	0.0601037	0.0276567	-0.461244	-0.379899	-0.894504	-0.323852	-0.281523	-0.239246	-0.258827	-0.32663	-0.287004	-0.185776	-0.215476	-0.225596	-0.282437	0.0397661	-0.331319	-0.304557	-0.326183	0.0575032	0.141689	0.0824951	-0.117597	0.170246	-0.685016	-0.0408473
ENSGALG00000001181	-0.418352	-0.0790307	-0.176765	0.0257337	0.0920031	-0.0408602	-0.284887	0.437049	-0.184166	-0.119753	0.0730621	0.0285958	0.0447794	-0.0493946	-0.0870026	0.0742283	0.0765948	0.0845642	-0.122032	0.808228	0.518389	0.331354	0.0395827	0.148305	0.102527	-0.229999	-0.190092	0.221383	-0.0848206
ENSGALG00000001182	-0.592691	-0.754288	0.385535	0.281313	0.0758798	0.0415181	0.10557	0.17494	0.0717869	0.183648	0.105826	-0.0666452	-0.00386504	0.0625266	0.111228	0.213802	0.190753	0.0893347	0.0945416	-0.0118374	0.109296	0.0458408	-0.387116	0.111341	0.326367	0.170525	0.533503	0.768778	0.0465476
ENSGALG00000001183	-0.640534	0.0731587	-0.206213	-0.179124	-0.100676	0.286094	0.344591	0.895548	0.414208	0.362401	0.385418	0.240454	0.431549	0.298117	0.213831	0.260997	0.164278	0.308312	-0.268129	0.147748	0.181692	0.287481	0.179067	-0.0396841	-0.267052	-0.292296	-0.604823	0.218701	-0.0696086
ENSGALG00000001184	0.923669	0.308059	0.130832	0.137634	0.10516	-0.272549	-0.251397	-0.946461	-0.285324	-0.317913	-0.274566	-0.190592	-0.292645	-0.320635	-0.273149	-0.378056	-0.278216	-0.320005	0.02872	-0.40176	-0.433785	-0.343486	0.00889874	0.113291	0.0801218	0.0251418	0.292554	-0.59973	-0.00361824
ENSGALG00000001189	-0.626572	0.0692876	-0.158847	0.0142314	0.117114	0.235943	0.202666	0.872959	0.313432	0.264385	0.225254	0.252273	0.310661	0.353509	0.26017	0.322229	0.251384	0.347493	-0.00704441	0.238582	0.285732	0.361036	-0.52106	-0.166826	-0.158831	-0.0578601	-0.560977	0.235943	0.16654
ENSGALG00000001191	-0.651152	-0.169401	-0.219345	-0.29434	-0.148913	0.352088	0.232398	0.731274	0.183734	0.0544517	0.351	0.228833	0.386014	0.458922	0.459431	0.480967	0.299611	0.38309	-0.0812051	-0.207052	0.040254	0.388665	0.238954	-0.15774	-0.101537	0.00126647	-0.300517	0.38348	-0.0435456
ENSGALG00000001201	0.624457	-0.180615	0.125841	0.0915142	0.0871037	-0.244265	-0.205039	-0.948761	-0.322302	-0.269966	-0.251956	-0.254712	-0.326959	-0.308802	-0.209722	-0.316576	-0.265815	-0.37546	0.180633	-0.357917	-0.323181	-0.368984	0.198836	0.117549	0.264629	0.180347	0.70791	-0.146337	0.0301921
ENSGALG00000001203	-0.647353	-0.126674	0.413485	0.200201	-0.209772	0.252901	0.414763	0.753507	0.548153	0.442407	0.0659788	0.342961	0.29834	0.383995	0.198372	0.11143	0.0432924	0.242985	-0.126646	0.161409	0.192078	0.185544	-0.196964	-0.217818	-0.18662	-0.180127	-0.350018	0.350487	-0.0593087
ENSGALG00000001204	0.776432	0.0519312	0.259106	0.213749	0.0742276	-0.431918	-0.463767	-0.966687	-0.352963	-0.381821	-0.276672	-0.168781	-0.279431	-0.21868	-0.186823	-0.290901	-0.30868	-0.289897	0.126511	-0.270482	-0.270768	-0.287229	-0.0121543	0.139061	0.096142	0.189971	0.518017	-0.374458	0.0133687
ENSGALG00000001206	-0.66162	0.131863	-0.0888764	-0.124877	-0.154644	0.245768	0.29465	0.967772	0.387333	0.356934	0.218186	0.247807	0.297967	0.39492	0.324993	0.408808	0.29484	0.392207	-0.131675	0.234261	0.326445	0.315438	-0.205514	-0.142688	-0.211567	-0.21414	-0.679028	0.194416	-0.0320311
ENSGALG00000001207	-0.819372	-0.159746	-0.132837	-0.20585	-0.202329	0.275204	0.356229	0.94726	0.444547	0.429351	0.272503	0.257201	0.344653	0.379266	0.273248	0.362874	0.286796	0.377035	0.136338	0.217831	0.314648	0.274197	-0.191386	-0.11773	-0.184642	-0.0759294	-0.410574	0.464567	0.128684
ENSGALG00000001209	0.475323	-0.327204	0.185489	0.189911	0.176677	-0.254172	-0.155624	-0.871405	-0.273842	-0.190837	-0.162505	-0.294538	-0.327394	-0.453124	-0.376743	-0.29957	-0.0794302	-0.281757	0.206506	-0.356276	-0.446654	-0.266475	0.032484	0.113645	0.313428	0.205737	0.791893	0.0297596	0.131547
ENSGALG00000001214	0.0357115	0.43372	-0.603503	-0.310479	0.0700955	0.0323177	0.0321183	0.300672	0.0960856	0.153689	0.411727	-0.0210817	0.265273	-0.0935138	-0.0906491	0.0422892	0.0549387	0.0821399	0.0880322	0.137119	0.0582828	-0.0546157	0.198317	0.0719928	-0.545089	-0.167841	-0.540225	-0.294657	0.263643
ENSGALG00000001219	-0.623602	-0.529558	-0.54903	-0.342589	0.101488	0.075871	0.171979	0.385362	0.0070151	0.273044	0.185851	-0.18155	-0.0171347	-0.0033538	0.153934	0.214461	0.130876	-0.0522911	0.443274	0.185555	0.266319	0.264993	-0.0362256	0.0588772	0.178234	0.180775	0.246571	0.64079	0.382585
ENSGALG00000001220	-0.813462	-0.24777	-0.0346542	-0.0672419	-0.12179	0.354175	0.360893	0.881899	0.360815	0.332778	0.341571	0.231571	0.413391	0.426148	0.377806	0.292944	0.10633	0.216212	0.179408	0.0869289	0.24805	0.314958	-0.112485	-0.235691	-0.190692	-0.105082	-0.317455	0.50893	0.177899
ENSGALG00000001223	0.933766	0.341023	0.141083	0.160352	0.103941	-0.360739	-0.322495	-0.943728	-0.318891	-0.290793	-0.304066	-0.23867	-0.349314	-0.339566	-0.261904	-0.360639	-0.299568	-0.359153	0.0269367	-0.259017	-0.313645	-0.35739	0.000414789	0.0626874	0.0214663	0.0959964	0.266633	-0.629007	-0.0131849
ENSGALG00000001225	-0.6282	-0.661929	0.287343	0.0489259	-0.0518723	0.273071	0.320692	0.285246	0.0596504	0.183952	0.155807	-0.133934	-0.0389058	0.0120888	0.172922	0.317698	0.353534	0.141463	-0.336196	-0.16427	-0.0246528	0.0932081	0.0678061	0.0739117	0.297503	0.280494	0.386888	0.716116	-0.296398
ENSGALG00000001229	-0.638906	-0.228498	0.315208	-0.224382	-0.55835	0.14622	0.337779	0.63767	0.385378	0.446827	0.124199	0.087299	0.140694	0.169544	0.122054	0.178391	0.190381	0.17279	-0.111837	0.156489	0.171622	0.273098	-0.160845	-0.0665497	0.215241	0.0148983	-0.161087	0.423026	-0.376103
ENSGALG00000001231	-0.13634	0.249804	0.18061	0.0512862	-0.263198	-0.01777	-0.277332	0.339426	-0.279129	-0.0770254	0.0774462	-0.18828	-0.0655794	-0.130018	0.00168784	-0.00424058	-0.0695332	-0.167565	0.140885	0.765549	0.532625	0.238473	-0.382642	0.0128221	-0.208268	-0.0690722	-0.394492	-0.125835	-0.0730528
ENSGALG00000001234	0.629343	0.557324	0.156551	-0.140781	-0.219442	-0.0926027	0.0919365	-0.364386	0.0557619	0.0880076	0.05512	-0.185198	-0.0679011	-0.0883957	0.058604	-0.00941605	-0.0605081	-0.0954453	-0.453234	-0.600333	-0.379701	-0.288618	-0.0229431	0.178039	-0.0515751	-0.0180943	-0.261119	-0.642089	-0.431808
ENSGALG00000001235	0.343779	-0.403134	0.223987	0.287471	0.208102	-0.312599	-0.351683	-0.750672	-0.140295	-0.352685	-0.228196	0.101588	-0.121597	-0.12524	-0.316739	-0.151947	0.0191352	0.144368	0.163801	-0.300172	-0.364278	-0.249819	0.0831592	0.404207	0.067952	0.100825	0.763968	0.128585	0.243372
ENSGALG00000001238	0.852485	0.629329	-0.0683576	-0.214582	-0.198982	-0.394313	-0.187764	-0.614336	-0.258477	-0.0742591	-0.212644	-0.390459	-0.405264	-0.352659	-0.128665	-0.157314	-0.136993	-0.349226	0.0501682	-0.268042	-0.304073	-0.0606127	0.0735726	-0.159021	-0.0359564	0.0687402	-0.153393	-0.789139	-0.0911525
ENSGALG00000001239	-0.894983	-0.272777	-0.194094	-0.132651	0.00828708	0.297009	0.378458	0.939237	0.399205	0.410476	0.253893	0.214309	0.30416	0.302144	0.236429	0.292343	0.229514	0.29361	-0.184748	0.263209	0.275648	0.423506	-0.00956104	-0.1193	-0.0499471	0.0184797	-0.319552	0.569566	-0.00231099
ENSGALG00000001244	-0.663911	-0.143353	-0.257861	-0.281077	-0.128104	-0.191276	0.123038	0.726184	0.4456	0.522123	0.316187	0.122814	0.255694	0.119592	0.00684346	0.302428	0.306572	0.35642	-0.150667	0.282862	0.161158	0.414506	0.156995	-0.162754	-0.15829	0.159475	-0.291575	0.386965	-0.0170357
ENSGALG00000001245	0.755264	0.444971	0.24101	0.102332	-0.0432178	-0.463629	-0.240529	-0.651371	-0.124414	-0.0740798	-0.461209	-0.164059	-0.397141	-0.200162	-0.154417	-0.303543	-0.320861	-0.326461	-0.353451	-0.0954801	-0.172282	-0.0530554	-0.0541901	-0.00258868	0.329096	-0.030908	0.0103397	-0.632376	-0.387791
ENSGALG00000001250	-0.259149	0.51672	-0.152248	-0.114041	-0.157329	0.179943	0.118828	0.752743	0.212667	0.1265	0.2248	0.218377	0.288791	0.200968	0.0959713	0.234127	0.24434	0.318241	-0.044223	0.270626	0.193325	0.24918	-0.109265	-0.223263	-0.276588	-0.505961	-0.881321	-0.238497	-0.000568921
ENSGALG00000001252	-0.72242	0.0467283	-0.113335	-0.248974	-0.271559	0.349365	0.33588	0.979768	0.382884	0.326601	0.284935	0.269336	0.362657	0.38263	0.290891	0.3779	0.316433	0.397002	-0.0453849	0.217553	0.300205	0.290115	-0.133423	-0.167	-0.163559	-0.141063	-0.60514	0.27968	-0.0739885
ENSGALG00000001253	-0.680593	-0.986232	0.144498	0.177941	0.182491	0.111836	0.110664	0.100673	0.0587207	0.0609662	0.0307876	0.0597189	0.0260712	0.0720483	0.0341404	0.121681	0.14655	0.133555	0.0489862	0.0220234	0.0500354	0.0935178	0.167139	0.153046	0.215144	0.324261	0.762306	0.954582	0.137332
ENSGALG00000001256	-0.228118	-0.835758	0.185625	0.2501	0.229552	-0.0916117	-0.17719	-0.385114	-0.253668	-0.17443	-0.210698	-0.119549	-0.229743	-0.0727481	0.00190496	-0.0874903	-0.173082	-0.187034	-0.020047	0.130409	0.138215	-0.0347061	0.232295	0.353319	0.272313	0.351444	0.915277	0.645472	0.0305592
ENSGALG00000001258	0.749088	-0.00502943	0.204974	0.176017	0.0854082	-0.341865	-0.361093	-0.984332	-0.373309	-0.364854	-0.292784	-0.230898	-0.350805	-0.437201	-0.40951	-0.419797	-0.244195	-0.330453	0.0883253	-0.177306	-0.351104	-0.274497	0.108551	0.179495	0.18604	0.133018	0.582798	-0.317844	-0.00669412
ENSGALG00000001262	-0.60017	-0.104016	-0.0433288	-0.172966	-0.229945	0.338489	0.380307	0.735653	0.512331	0.302959	0.365232	0.42498	0.539598	0.437211	0.173804	0.284356	0.306038	0.457832	0.307221	-0.132294	0.0517274	-0.0228405	-0.17524	-0.302285	0.0216758	-0.322649	-0.336592	0.341469	0.105488
ENSGALG00000001263	0.75744	-0.00556035	0.225312	0.244384	0.149983	-0.361215	-0.347842	-0.992699	-0.379757	-0.319992	-0.25771	-0.287827	-0.352956	-0.417443	-0.327461	-0.404751	-0.321401	-0.408026	0.0575786	-0.215056	-0.323894	-0.299955	0.104703	0.177196	0.132677	0.125743	0.579185	-0.32499	0.0181374
ENSGALG00000001264	0.758537	0.512942	0.0130836	0.0432737	0.057685	-0.0353334	-0.167193	-0.555841	-0.23221	-0.341354	-0.0807774	-0.0485858	-0.0688817	0.0755111	0.180822	0.0398347	-0.129528	-0.0692015	-0.196563	-0.488334	-0.191633	-0.511414	0.248342	0.0485583	-0.224169	-0.103298	-0.132952	-0.6807	-0.152712
ENSGALG00000001267	0.824005	0.121186	0.0962693	0.0831538	0.0772159	-0.32537	-0.310052	-0.982523	-0.383127	-0.318999	-0.274695	-0.301746	-0.376699	-0.469073	-0.377323	-0.438348	-0.287649	-0.418063	0.0843741	-0.21441	-0.365849	-0.262182	0.113663	0.117863	0.163849	0.167019	0.480948	-0.432587	-0.0141542
ENSGALG00000001270	-0.936721	-0.450204	0.0449207	0.0298705	-0.0133954	0.336873	0.403284	0.862872	0.333563	0.382836	0.258419	0.148535	0.243507	0.315633	0.315798	0.41203	0.324404	0.302865	-0.0939523	0.177097	0.2979	0.217227	0.0224722	-0.236368	-0.0647667	0.0413192	-0.133729	0.702374	0.00988262
ENSGALG00000001275	-0.678757	-0.938644	0.149677	0.13939	0.0693823	0.0966441	0.116369	0.125636	-0.00749811	0.113532	0.0809103	-0.0661711	-0.00651265	-0.0723841	-0.044272	0.00139482	0.0263209	-0.0703949	0.135859	0.234475	0.148726	0.10563	0.344656	-0.00945155	0.190293	0.24412	0.708574	0.911993	0.1041
ENSGALG00000001279	-0.251598	-0.864221	0.0704166	0.11411	0.219026	-0.110499	-0.0404128	-0.368955	-0.0993755	-0.0200148	-0.107571	-0.121263	-0.192025	-0.156667	-0.12797	-0.0344995	0.0426911	-0.0495641	0.0489463	-0.0772469	-0.0800319	-0.0708193	0.185154	0.281772	0.340238	0.420271	0.946534	0.695865	0.0929243
ENSGALG00000001282	0.763379	0.11767	0.334778	0.209356	-0.0287786	-0.51674	-0.33607	-0.890006	-0.149311	-0.224024	-0.432321	-0.0856729	-0.328664	-0.194857	-0.242796	-0.346453	-0.321661	-0.229708	0.0460828	-0.342964	-0.412868	-0.0818606	0.0305305	0.21764	0.108289	-0.0413756	0.40741	-0.418564	0.031139
ENSGALG00000001283	-0.946489	-0.492644	-0.0629137	-0.0377901	-0.0449161	0.309139	0.29292	0.841456	0.328439	0.313489	0.233345	0.250872	0.301348	0.321629	0.207359	0.31646	0.280295	0.340375	0.183257	0.343465	0.37456	0.21168	-0.0450684	-0.159321	-0.146333	0.0730613	-0.0733219	0.739516	0.200673
ENSGALG00000001288	-0.3716	-0.281693	0.251843	-0.0131701	-0.239627	0.0178105	0.0207891	0.236722	0.203042	0.0539622	-0.21889	0.322183	0.0200143	0.309617	0.098533	0.250913	0.266124	0.370555	-0.233806	0.294051	0.342851	-0.202152	0.304092	-0.24435	0.19995	0.142666	0.107881	0.337924	-0.418641
ENSGALG00000001289	-0.275324	0.152358	0.0696945	0.031068	-0.199786	0.239696	0.108534	0.48681	0.174758	-0.0818069	-0.164784	0.386653	0.160305	0.149819	-0.128031	-0.135688	0.0154335	0.223042	0.0678622	0.362924	0.068239	0.411507	0.0852574	0.00971574	-0.104802	-0.596904	-0.430932	-0.00241032	0.0948114
ENSGALG00000001299	0.0536224	-0.102492	0.938224	0.594196	-0.175281	-0.126963	-0.13024	-0.142032	-0.103389	-0.111129	-0.0171983	-0.102348	-0.129438	-0.135905	-0.0999082	0.112116	0.219538	0.114694	-0.154427	-0.082351	-0.173806	-0.0747445	-0.120337	-0.109012	-0.146197	-0.138169	0.135397	0.0245819	-0.165309
ENSGALG00000001304	0.693747	-0.0265014	0.126958	0.154147	0.147813	-0.300359	-0.412691	-0.9421	-0.467609	-0.411085	-0.291325	-0.264551	-0.350361	-0.388715	-0.304283	-0.431259	-0.360132	-0.449922	0.0378753	-0.0378891	-0.170666	-0.240377	0.0515133	0.163249	0.32815	0.194408	0.5812	-0.282525	-0.103815
ENSGALG00000001306	-0.422019	-0.812161	-0.0703128	-0.0902339	0.0197484	0.147992	-0.0710306	-0.117484	-0.233237	-0.241376	-0.175573	0.0124283	-0.146074	-0.0334689	-0.0385022	-0.00409054	0.0730769	0.00662157	0.167746	0.24771	0.162963	0.0675663	0.437488	0.114593	0.20718	0.479863	0.764193	0.719794	0.0531385
ENSGALG00000001309	0.935578	0.353418	0.1617	0.16982	0.0731761	-0.393797	-0.370926	-0.936939	-0.340147	-0.332719	-0.318456	-0.218593	-0.347106	-0.34427	-0.289406	-0.367838	-0.294303	-0.343702	0.0552515	-0.216094	-0.316487	-0.301922	0.0522016	0.0261728	0.0169162	0.0404424	0.249369	-0.642317	-0.00498259
ENSGALG00000001310	0.731573	-0.0309834	0.264506	0.211093	0.0809767	-0.215842	-0.161632	-0.961101	-0.275085	-0.257114	-0.327684	-0.223408	-0.36172	-0.315707	-0.245165	-0.346672	-0.24784	-0.337544	0.164175	-0.38712	-0.366132	-0.433252	0.0171034	0.172326	0.166455	0.0608934	0.585688	-0.290434	0.0659174
ENSGALG00000001311	-0.531174	-0.281701	0.23923	-0.0741895	-0.183478	0.186323	0.277549	0.456965	0.412643	0.349108	0.334737	0.177741	0.342768	0.147293	0.0177251	0.11518	0.221876	0.258381	-0.253096	-0.0823903	-0.0719188	0.108776	-0.246042	-0.223293	0.0533738	0.508024	-0.00436972	0.433498	-0.303303
ENSGALG00000001313	0.468189	-0.314062	0.21375	0.250462	0.252782	-0.257954	-0.308005	-0.869474	-0.297112	-0.327533	-0.205172	-0.146107	-0.225351	-0.265966	-0.242385	-0.327214	-0.270734	-0.27012	-0.169331	-0.238294	-0.299372	-0.227919	0.21323	0.22692	0.22807	0.373829	0.764066	0.00629895	-0.107705
ENSGALG00000001314	0.804848	0.243783	0.2108	0.267452	0.11229	-0.545111	-0.332831	-0.832888	-0.25851	-0.133745	-0.184119	-0.314549	-0.309621	-0.200555	-0.03254	-0.149504	-0.330365	-0.368048	0.150832	-0.393771	-0.258148	-0.301078	0.0407911	0.0705031	-0.0267876	-0.205796	0.253949	-0.522391	0.146731
ENSGALG00000001315	0.0349848	-0.411789	-0.337172	-0.315757	-0.0566759	-0.0113646	0.0900079	-0.373619	-0.0947407	0.0692381	-0.339321	-0.163334	-0.362503	-0.114209	-0.0191071	-0.0886944	-0.0749951	-0.186573	0.540177	0.0540298	0.139673	-0.283308	0.182888	0.244744	-0.0719309	0.464012	0.600135	0.274449	0.389585
ENSGALG00000001316	-0.841239	-0.485089	0.169716	0.0574296	-0.110544	0.10224	0.285889	0.707793	0.359679	0.44518	0.0843399	0.101294	0.106151	0.270234	0.261373	0.300469	0.158051	0.240391	-0.0994635	0.219042	0.29718	0.356521	-0.173197	0.271134	-0.0876866	-0.0367215	-0.0191254	0.678502	0.069081
ENSGALG00000001317	0.303545	-0.293347	-0.217865	-0.281151	-0.0673026	0.0852725	-0.0278765	-0.611304	-0.297212	-0.322835	-0.170147	-0.117935	-0.184696	-0.162431	-0.108693	-0.20524	-0.0899	-0.237634	0.521578	-0.347584	-0.282379	-0.189624	0.283887	-0.0789243	0.326486	0.25151	0.62901	0.0759632	0.171613
ENSGALG00000001319	-0.145622	0.321732	-0.450404	-0.0182425	0.30332	0.203698	0.318851	0.447832	0.128285	0.253568	-0.173548	-0.0276371	-0.202817	-0.0978269	-0.0580583	0.0948189	0.294009	0.121002	0.242565	0.289996	0.133087	0.15463	-0.397668	-0.19066	-0.3767	-0.0284008	-0.505982	-0.121525	0.560622
ENSGALG00000001320	-0.813712	-0.114943	-0.0876376	-0.135995	-0.166171	0.276774	0.354954	0.97252	0.409249	0.394542	0.228524	0.244578	0.307625	0.350809	0.258784	0.33316	0.270832	0.339028	0.057239	0.249961	0.286042	0.393159	-0.160301	-0.205617	-0.132685	-0.153583	-0.469443	0.426862	0.0910086
ENSGALG00000001325	-0.747371	-0.0523896	0.10935	0.0570673	-0.0872226	0.2431	0.360379	0.927229	0.392492	0.41817	0.194173	0.177305	0.242757	0.295848	0.259202	0.296782	0.208953	0.258777	-0.252627	0.259131	0.272984	0.386428	-0.15706	-0.206262	-0.101806	-0.191491	-0.509668	0.348782	-0.0961076
ENSGALG00000001328	-0.440301	0.333052	-0.200963	-0.33019	-0.273432	0.371663	0.264194	0.84913	0.321487	0.196664	0.421759	0.264285	0.45882	0.28974	0.168661	0.314656	0.354707	0.424346	-0.0236639	0.0394126	0.110582	0.200183	-0.316217	-0.0927292	-0.104886	-0.276044	-0.761615	-0.0199641	-0.112832
ENSGALG00000001329	-0.877061	-0.376059	0.00742682	-0.143752	-0.158579	0.293596	0.3727	0.844619	0.445092	0.353647	0.275633	0.304607	0.365563	0.404213	0.273974	0.411162	0.366084	0.451815	-0.200249	0.0432695	0.1741	0.238476	0.110998	-0.193976	0.063085	0.0197857	-0.180098	0.628709	-0.173242
ENSGALG00000001330	0.875996	0.509226	0.0781334	0.109156	0.0735108	-0.261276	-0.172577	-0.698835	-0.00218468	-0.196425	-0.031404	0.0458286	0.0373034	-0.135223	-0.264609	-0.265116	-0.14928	-0.0427078	0.0973589	-0.596462	-0.560014	-0.392818	-0.0771906	0.00982906	-0.0566279	-0.262734	-0.0301722	-0.706094	0.0904027
ENSGALG00000001331	-0.696348	0.093983	-0.179099	-0.166944	-0.108506	0.354607	0.355442	0.978781	0.393833	0.342946	0.221993	0.286538	0.335875	0.394445	0.303268	0.335989	0.251179	0.349479	-0.130523	0.281276	0.347766	0.270209	-0.101587	-0.255635	-0.212896	-0.0972776	-0.647386	0.236968	-0.0400376
ENSGALG00000001332	-0.800092	-0.490664	-0.268616	0.0325895	0.264538	0.0719185	-0.0587942	0.638303	0.146434	0.165006	0.38444	0.18326	0.391524	0.344768	0.286406	0.297877	0.0340324	0.215908	0.0239906	0.402836	0.502818	0.184155	-0.02509	0.0994255	-0.182982	0.187237	0.0296015	0.67025	0.202764
ENSGALG00000001333	0.818901	0.095943	0.13044	0.177705	0.159046	-0.318185	-0.262999	-0.987323	-0.334527	-0.268701	-0.302558	-0.276519	-0.371015	-0.350826	-0.240108	-0.373265	-0.337586	-0.422183	0.0571801	-0.284161	-0.299578	-0.396746	0.128678	0.110945	0.109526	0.128355	0.493484	-0.417053	0.0192988
ENSGALG00000001334	-0.826469	-0.191592	-0.11444	0.0222968	0.0370997	0.233854	0.154294	0.90477	0.176522	0.229725	0.175581	0.161736	0.215281	0.279852	0.25796	0.297111	0.158789	0.215206	-0.107069	0.574604	0.532891	0.380878	-0.029271	-0.103302	-0.115482	-0.143862	-0.376867	0.472178	0.0251267
ENSGALG00000001335	0.129134	-0.285843	0.252321	0.215133	0.0731082	0.207641	-0.284931	-0.385454	-0.604217	-0.649731	-0.048515	-0.137026	-0.127473	-0.0260008	0.135234	0.0398068	0.0265642	-0.174526	0.383599	-0.134677	-0.0495423	-0.0525356	-0.0486539	-0.387944	0.21103	0.306448	0.468874	0.127257	0.0604017
ENSGALG00000001341	-0.291425	-0.753366	0.242011	-0.00788973	-0.0528695	0.0724331	-0.119865	-0.231367	-0.187082	-0.200176	0.0620258	-0.0518539	-0.00723629	0.0247463	0.0659748	0.0937299	0.0923922	0.0294375	-0.0365521	-0.144471	-0.0117613	-0.053214	-0.0199097	0.231487	0.465854	0.515574	0.783137	0.633618	-0.25734
ENSGALG00000001342	0.460258	-0.0834598	-0.353328	-0.106838	0.276619	-0.397682	-0.247407	-0.653594	-0.275466	-0.124305	-0.047485	-0.30114	-0.286667	-0.229972	-0.0813723	0.129661	0.144876	-0.0778705	0.33906	-0.383645	-0.209432	-0.343027	0.0484425	0.0234074	0.283113	0.0942541	0.468173	-0.116182	0.262441
ENSGALG00000001343	-0.780447	-0.150241	-0.261879	-0.132586	-0.000839506	0.35646	0.346003	0.893647	0.252593	0.265397	-0.00124462	0.212544	0.0996585	0.279751	0.214225	0.320248	0.346896	0.313315	0.175214	0.411848	0.39566	0.349462	-0.206222	-0.235505	-0.0163911	-0.10978	-0.37869	0.446059	0.216825
ENSGALG00000001347	0.619696	-0.106722	0.140201	0.14475	0.146167	-0.47949	-0.377511	-0.892422	-0.257389	-0.252546	-0.106022	-0.210125	-0.195845	-0.300345	-0.25797	-0.275581	-0.274749	-0.261634	-0.146717	-0.374164	-0.411396	-0.156467	0.297296	0.304827	0.238984	0.0459907	0.590983	-0.202628	-0.102203
ENSGALG00000001348	0.786667	0.635503	0.1528	0.0503927	-0.0288426	-0.0209101	0.0522188	-0.518605	-0.0945379	-0.0162334	0.0225618	-0.271198	-0.125089	-0.381263	-0.239131	-0.372154	-0.275807	-0.360012	-0.422213	-0.309243	-0.358886	-0.344541	-0.03036	0.195022	-0.0799921	-0.148859	-0.238504	-0.761293	-0.338654
ENSGALG00000001350	-0.628411	0.0984999	-0.198488	-0.294701	-0.309397	0.22271	0.203481	0.876858	0.178465	0.272036	0.0475045	0.107408	0.097564	0.271386	0.295272	0.279605	0.147226	0.149437	0.074025	0.551388	0.527987	0.398357	-0.0210747	-0.225244	-0.201917	-0.0538125	-0.58055	0.191856	-0.0177686
ENSGALG00000001362	0.79362	0.20506	0.196338	0.175058	0.0369566	-0.433371	-0.437612	-0.868248	-0.364363	-0.306993	-0.257011	-0.244501	-0.326813	-0.227429	-0.126235	-0.182986	-0.268603	-0.274574	0.0212473	-0.170119	-0.0967245	-0.416725	-0.017637	0.39818	0.121017	-0.171426	0.322016	-0.487042	-0.0723134
ENSGALG00000001363	-0.666107	-0.186245	-0.418697	-0.114342	0.206806	0.199568	0.078371	0.716468	0.162826	0.00801499	0.23598	0.282348	0.281238	0.149942	-0.0182154	0.323092	0.466154	0.544052	-0.124172	0.220426	0.0507918	0.482341	0.181855	0.10631	-0.153033	-0.169862	-0.273825	0.41935	0.220542
ENSGALG00000001364	0.25108	-0.540877	0.177055	0.209176	0.19821	-0.108563	-0.312429	-0.763726	-0.469437	-0.435384	-0.202286	-0.228116	-0.29593	-0.311685	-0.214916	-0.26239	-0.173066	-0.28389	0.151497	-0.0944152	-0.178542	-0.11426	0.0964829	0.331	0.274793	0.337232	0.900593	0.25302	0.0881573
ENSGALG00000001366	-0.495682	0.309307	-0.3782	-0.389768	-0.174988	0.293873	0.324686	0.883337	0.388875	0.350782	0.16493	0.262739	0.280416	0.358022	0.263932	0.305294	0.260934	0.332361	-0.0586983	0.247665	0.32536	0.227067	-0.230821	-0.263501	-0.143446	0.0112098	-0.747073	0.0196436	-0.0684731
ENSGALG00000001369	-0.833448	-0.138521	-0.0639539	-0.145226	-0.178404	0.3503	0.357892	0.978582	0.383066	0.347272	0.267957	0.258382	0.342336	0.370048	0.278211	0.362725	0.30578	0.370425	-0.00623729	0.234718	0.309189	0.321245	-0.177742	-0.148896	-0.0562089	-0.167414	-0.452364	0.452603	-0.00909184
ENSGALG00000001370	0.533171	-0.156423	0.119893	0.22505	0.216706	-0.114704	-0.357299	-0.809901	-0.501017	-0.543577	-0.131211	-0.178495	-0.19378	-0.270805	-0.202975	-0.259282	-0.209611	-0.280357	0.0944582	-0.221272	-0.233361	-0.273989	0.161618	0.261939	0.392466	-0.194253	0.586393	-0.130107	-0.0203404
ENSGALG00000001371	-0.804474	-0.107919	-0.268108	-0.255941	-0.134405	0.349285	0.359742	0.968259	0.32532	0.322492	0.333693	0.19223	0.329297	0.31315	0.278897	0.416257	0.360294	0.378592	0.0194204	0.173584	0.249472	0.346624	0.0312706	-0.125753	-0.172052	-0.172203	-0.476627	0.419967	0.0884278
ENSGALG00000001373	-0.462427	0.346548	-0.155773	-0.0871537	-0.0286702	0.320054	0.352945	0.888498	0.386387	0.306528	0.241061	0.261108	0.338031	0.3487	0.266626	0.303324	0.248866	0.335519	-0.172471	0.0780194	0.160419	0.274427	-0.283973	-0.256756	-0.165489	-0.315878	-0.813879	-0.0271547	-0.0214272
ENSGALG00000001374	-0.87822	-0.215321	-0.157941	-0.175723	-0.122519	0.365617	0.364502	0.974985	0.386406	0.340947	0.295264	0.279884	0.372521	0.381114	0.277407	0.370152	0.311989	0.382506	0.0147385	0.239701	0.315788	0.288759	-0.032744	-0.210428	-0.0977931	-0.0812515	-0.385759	0.523879	0.0356696
ENSGALG00000001375	0.71597	-0.0291036	0.144109	0.150539	0.156991	-0.305527	-0.399651	-0.953243	-0.420586	-0.440847	-0.18144	-0.220101	-0.266783	-0.330587	-0.271886	-0.286199	-0.174941	-0.273604	0.118239	-0.345406	-0.390095	-0.2416	-0.0197172	0.09054	0.283309	0.222192	0.588028	-0.281629	-0.00789466
ENSGALG00000001376	-0.948082	-0.7878	0.057035	0.00751238	-0.0405908	0.237319	0.248351	0.610609	0.259705	0.20051	0.100713	0.239056	0.19582	0.297689	0.184608	0.290039	0.261173	0.333326	0.0706143	0.170871	0.209338	0.293967	0.202785	0.0121887	0.0551966	0.0939873	0.295176	0.92838	0.122719
ENSGALG00000001377	-0.166753	-0.73481	0.202184	0.208032	0.115286	0.000224441	-0.0852745	-0.345542	-0.196611	-0.164225	0.0896589	-0.138547	-0.0474275	-0.210157	-0.187202	-0.0914598	0.0287412	-0.0692889	0.4421	-0.180017	-0.203654	-0.0495627	-0.0991902	0.366415	0.218506	0.0203795	0.812564	0.572181	0.350596
ENSGALG00000001382	-0.954689	-0.4406	-0.112789	-0.0679222	-0.00110591	0.373507	0.261787	0.88351	0.26501	0.247016	0.353177	0.229748	0.369477	0.28777	0.198167	0.335327	0.308505	0.348861	-0.0395441	0.366901	0.388302	0.208602	0.00255107	-0.102352	-0.0335908	0.0366665	-0.14368	0.708729	-0.000275008
ENSGALG00000001383	-0.0285211	0.380748	-0.289588	-0.378083	-0.252492	-0.194971	0.00199481	0.338301	0.293234	0.341228	0.488428	0.0376614	0.36045	0.166641	0.15409	0.326677	0.114904	0.240554	-0.291766	-0.0523954	0.15658	-0.256719	0.389121	0.113522	-0.258754	-0.30397	-0.53224	-0.248591	-0.297269
ENSGALG00000001387	-0.809584	-0.354229	-0.19364	0.0125001	0.230168	0.0319394	0.2428	0.769626	0.480861	0.524136	0.378239	0.198004	0.368632	0.360943	0.277512	0.418846	0.245871	0.371991	-0.193598	0.113741	0.298482	0.132036	-0.191097	0.000702793	-0.056908	0.0844377	-0.155915	0.599866	0.0797216
ENSGALG00000001389	0.217147	-0.550151	0.22567	0.244524	0.236912	-0.160713	-0.077434	-0.714942	-0.119644	-0.0648057	0.00776224	-0.183261	-0.120209	-0.301194	-0.280653	-0.25017	-0.121939	-0.219342	0.0848686	-0.311741	-0.302841	-0.422683	0.0912085	0.135633	0.26196	0.337596	0.882214	0.289409	0.0508321
ENSGALG00000001391	0.569114	0.175952	-0.365871	-0.0998576	0.291638	-0.376766	-0.214923	-0.620752	-0.0299216	-0.101517	-0.391344	0.0358945	-0.208478	-0.224923	-0.379933	-0.490479	-0.362738	-0.241955	-0.105847	-0.00718001	-0.222569	0.0321021	0.0486349	0.223464	0.408482	0.00890172	0.23308	-0.347904	0.00410944
ENSGALG00000001392	-0.645764	0.103474	-0.155042	-0.129603	-0.0581266	0.303241	0.136877	0.92499	0.307464	0.10102	0.319651	0.417311	0.494433	0.534119	0.362643	0.439654	0.29995	0.507179	-0.239622	0.156713	0.29951	0.285325	-0.106589	-0.174613	-0.0329709	-0.2333	-0.636136	0.205071	-0.180739
ENSGALG00000001394	0.177294	-0.256054	-0.0609994	0.0445842	0.0812456	-0.209215	-0.283176	-0.458854	-0.305949	-0.205176	-0.0794847	-0.186223	-0.169799	-0.343381	-0.297357	-0.343706	-0.263884	-0.346844	0.274359	0.288899	-0.0167624	0.000702729	0.50863	-0.233413	-0.246234	0.494421	0.489955	0.0825347	0.223658
ENSGALG00000001405	-0.876422	-0.274841	-0.0997234	-0.0624882	-0.0476542	0.364431	0.357213	0.935711	0.380805	0.3255	0.282184	0.278877	0.354278	0.373728	0.263608	0.387168	0.339594	0.424937	0.078767	0.191522	0.290199	0.245704	-0.170039	-0.0304835	-0.136408	-0.189489	-0.320396	0.566296	0.167729
ENSGALG00000001407	-0.0341795	-0.399797	0.171777	0.38522	0.242181	-0.120031	-0.100976	-0.259758	-0.150808	-0.164684	-0.0684635	-0.0384001	-0.102951	-0.227904	-0.286358	-0.107541	0.0296766	-0.0235753	0.129786	0.0656271	-0.111323	-0.100777	0.417282	0.100142	0.18469	-0.552887	0.446304	0.270228	0.221144
ENSGALG00000001409	-0.793113	-0.076126	-0.206561	-0.191584	-0.101998	0.25709	0.303523	0.96818	0.326355	0.418256	0.385047	0.12287	0.345433	0.356457	0.382286	0.410801	0.204776	0.236217	-0.0535541	0.272263	0.430767	0.258167	-0.109211	-0.170244	-0.103748	-0.116456	-0.501293	0.390764	-0.0316707
ENSGALG00000001410	0.408292	0.40584	0.0184803	-0.432721	-0.625012	-0.520894	-0.423967	-0.223907	0.0438478	-0.0257417	0.0740773	0.0449033	0.116681	-0.0292433	-0.174491	-0.0996036	-0.166797	0.0483251	-0.0133003	0.057554	-0.0252252	0.0387528	0.183458	0.397131	0.0307568	-0.270234	-0.204385	-0.465565	-0.362262
ENSGALG00000001412	0.810591	0.211409	0.344606	0.354669	0.101054	-0.371464	-0.483273	-0.895103	-0.475299	-0.440211	-0.292322	-0.266685	-0.366743	-0.386424	-0.289949	-0.354627	-0.312709	-0.358412	-0.0372042	-0.0231313	-0.188148	-0.24066	0.0506444	0.235898	-0.0383036	-0.0449833	0.327117	-0.50605	-0.0356241
ENSGALG00000001416	-0.710805	0.0468209	-0.261187	-0.138023	0.0011787	0.354977	0.373813	0.96376	0.365768	0.365742	0.190096	0.230771	0.277582	0.338434	0.275032	0.294267	0.222238	0.288874	-0.0160566	0.301198	0.357145	0.318984	-0.288488	-0.119247	-0.133757	-0.182961	-0.595826	0.282581	0.113597
ENSGALG00000001418	-0.00375823	-0.0910513	-0.0523997	-0.122062	-0.107772	-0.117859	-0.139642	-0.0596827	-0.108837	-0.017533	-0.126391	-0.0883572	-0.129877	0.336776	0.530055	0.336275	-0.147523	0.00963992	-0.129676	-0.102509	0.364405	-0.135355	-0.00125218	0.814096	-0.052301	-0.17536	0.0830293	0.0404954	-0.0768404
ENSGALG00000001419	0.0777136	-0.632156	0.267452	0.0650792	-0.0465858	-0.131873	-0.0483777	-0.587367	-0.0652715	-0.0991579	-0.104508	-0.0772116	-0.16684	-0.158115	-0.186542	-0.0226176	0.137107	0.0649727	0.200725	-0.407827	-0.335366	-0.306288	0.155472	0.285163	0.193382	0.306	0.878558	0.400517	0.0858787
ENSGALG00000001420	-0.837408	-0.898769	0.0431691	0.00532613	0.0485949	0.256802	0.227742	0.369341	0.0903946	0.121619	0.0939273	0.0615108	0.0537399	0.112067	0.109593	0.2525	0.300508	0.216167	0.0342302	0.102444	0.136073	0.168676	0.209366	0.0136252	0.179312	0.345093	0.542437	0.964899	0.0596497
ENSGALG00000001425	-0.882438	-0.609356	-0.0717752	0.130425	0.226609	0.455431	0.296954	0.664154	0.190724	0.173156	0.260239	0.191298	0.316027	0.167157	0.0768782	0.0329005	0.0646174	0.10263	0.172042	0.3306	0.262638	0.256877	-0.212123	-0.0776653	0.0050068	0.137178	0.128	0.797292	0.272589
ENSGALG00000001428	-0.576911	0.192433	-0.196228	-0.062354	-0.023553	0.308484	0.24873	0.898995	0.235373	0.221934	0.203906	0.201807	0.280251	0.282379	0.247416	0.226066	0.115769	0.196287	-0.121691	0.396859	0.354259	0.357788	0.0521615	-0.275345	-0.31108	-0.257939	-0.700355	0.106906	0.0389579
ENSGALG00000001429	0.874075	0.301143	0.310913	0.286621	0.111923	-0.361628	-0.278516	-0.903662	-0.333298	-0.245547	-0.409136	-0.296212	-0.466219	-0.327717	-0.183535	-0.314603	-0.296732	-0.403782	-0.114332	-0.211869	-0.246184	-0.310021	-0.0485526	0.024935	0.0925475	0.088831	0.270875	-0.583292	-0.115808
ENSGALG00000001431	-0.756442	-0.075857	-0.203032	-0.19307	-0.114913	0.116897	0.234653	0.921617	0.48682	0.340678	0.0880361	0.41132	0.309277	0.400822	0.153645	0.309461	0.316038	0.506741	-0.036257	0.272019	0.2131	0.521997	-0.104337	-0.131638	-0.0817006	-0.121415	-0.468498	0.379486	0.0898614
ENSGALG00000001433	0.876173	0.596073	0.0915791	0.137616	0.0796287	-0.116696	-0.130982	-0.672551	-0.297696	-0.240051	-0.376285	-0.240356	-0.352172	-0.328752	-0.193546	-0.53754	-0.515969	-0.559818	-0.124853	-0.0828843	-0.23151	-0.0653407	-0.0935146	0.0402925	-0.00562627	-0.0782051	-0.110732	-0.785247	-0.0816595
ENSGALG00000001434	-0.692049	0.0177031	-0.410353	-0.149684	0.135631	0.336589	0.313633	0.910378	0.346713	0.314711	0.242373	0.278212	0.355175	0.32121	0.202293	0.224081	0.163171	0.265666	-0.0505748	0.365851	0.389683	0.242377	-0.1659	-0.141172	-0.00945768	-0.234483	-0.540376	0.297006	0.0844088
ENSGALG00000001437	-0.29883	0.391276	-0.614968	-0.429536	-0.051163	0.157072	0.260207	0.694267	0.293154	0.309271	0.154091	0.144133	0.195414	0.157374	0.110134	0.178179	0.141518	0.215276	-0.126783	0.241284	0.217292	0.256264	0.140326	0.0524263	-0.205216	-0.335479	-0.730178	-0.127784	0.049234
ENSGALG00000001439	-0.804744	-0.587313	-0.363533	-0.181124	0.125787	0.313	0.306081	0.571109	0.132097	0.208002	-0.0965059	0.0803509	-0.0547979	0.11022	0.105916	0.157428	0.2212	0.163582	0.224341	0.337977	0.276186	0.417983	-0.114063	0.178812	0.0443978	0.244075	0.182645	0.754658	0.367658
ENSGALG00000001441	0.747764	-0.0212629	0.2615	0.217402	0.0978247	-0.332574	-0.347193	-0.991456	-0.403871	-0.350733	-0.260566	-0.295008	-0.362076	-0.379472	-0.263056	-0.350806	-0.294207	-0.386881	0.0293567	-0.271129	-0.330267	-0.29059	0.109378	0.198595	0.13469	0.173805	0.59123	-0.312564	-0.0325054
ENSGALG00000001442	0.179053	-0.435467	0.448901	0.604587	0.352316	-0.388126	-0.217762	-0.554892	0.028988	-0.0775099	-0.221368	0.0751749	-0.051842	0.0162909	-0.115585	-0.3101	-0.397964	-0.196349	0.196018	-0.264753	-0.289809	0.0464365	-0.14743	0.038033	0.0954734	0.00278281	0.655486	0.203665	0.363608
ENSGALG00000001445	0.763781	0.238385	0.190437	-0.153182	-0.241396	-0.254704	-0.147207	-0.810249	-0.119329	-0.0813962	-0.0671225	-0.232163	-0.166668	-0.326715	-0.268009	-0.352632	-0.258304	-0.308056	-0.139229	-0.400038	-0.384773	-0.389509	0.0044627	0.241694	0.183693	0.245479	0.29299	-0.480789	-0.366412
ENSGALG00000001446	0.912494	0.285914	0.182974	0.171747	0.0757152	-0.362824	-0.335725	-0.959981	-0.336384	-0.310489	-0.283048	-0.249607	-0.335951	-0.373152	-0.29918	-0.401165	-0.334334	-0.382567	-0.00561815	-0.250676	-0.333232	-0.322393	0.0480053	0.175249	0.0856562	-0.0103958	0.315761	-0.587125	-0.0531686
ENSGALG00000001449	0.164012	-0.197303	-0.086293	-0.206271	-0.0988953	-0.130589	-0.0980271	-0.387474	-0.173648	-0.161415	-0.0967509	-0.0842615	-0.116109	-0.133964	-0.116116	-0.108953	-0.0813241	-0.170136	-0.15706	-0.0769016	-0.085783	-0.131458	0.65982	-0.117279	0.597824	-0.0801848	0.392551	0.0503142	-0.413059
ENSGALG00000001450	0.369038	-0.364944	0.200311	0.25329	0.100962	-0.299872	-0.274521	-0.75827	-0.35393	-0.315176	-0.258377	-0.209971	-0.308568	-0.326331	-0.273625	-0.32932	-0.261526	-0.347771	0.404962	-0.134364	-0.296617	-0.0267527	0.384429	-0.00361123	0.0838395	-0.0133023	0.729283	0.0690497	0.326866
ENSGALG00000001452	0.969478	0.614427	0.134948	0.121205	0.0175547	-0.273773	-0.247288	-0.752889	-0.232688	-0.286504	-0.201467	-0.146698	-0.209665	-0.176523	-0.110993	-0.21986	-0.227912	-0.229295	0.000854058	-0.440773	-0.379101	-0.327113	-0.0232713	-0.0129781	-0.103114	-0.170988	-0.0889804	-0.832216	-0.0227045
ENSGALG00000001459	0.8722	0.199437	0.20263	0.181775	0.0727605	-0.28994	-0.278883	-0.971391	-0.380936	-0.33223	-0.277529	-0.304179	-0.374199	-0.425928	-0.303212	-0.412102	-0.314117	-0.418831	0.0621779	-0.30556	-0.408216	-0.264931	0.103263	0.147826	0.0100234	0.0646494	0.393116	-0.513014	0.0355897
ENSGALG00000001462	-0.433695	0.287159	-0.0350551	0.0666236	0.0272681	0.226422	0.260763	0.790832	0.183034	0.277556	0.273558	0.026313	0.208555	0.172026	0.252608	0.240227	0.139677	0.0627645	-0.103497	0.226328	0.217703	0.335629	-0.164237	-0.599531	-0.212733	-0.155353	-0.710042	-0.0113535	0.00139432
ENSGALG00000001463	-0.84611	-0.190531	-0.119025	-0.0885187	0.00196608	0.326924	0.368811	0.948183	0.411279	0.362327	0.214876	0.285647	0.309876	0.41762	0.322565	0.430379	0.354141	0.431093	-0.219198	0.183274	0.317106	0.266054	-0.161078	-0.121426	0.0472878	-0.0904552	-0.392954	0.498149	-0.0881826
ENSGALG00000001465	0.990633	0.618208	0.109003	0.113796	0.0387662	-0.29903	-0.264678	-0.788329	-0.24767	-0.256826	-0.184975	-0.194086	-0.236794	-0.297536	-0.237403	-0.294447	-0.223898	-0.270855	-0.0142887	-0.321349	-0.351359	-0.376866	-0.0496525	-0.00655782	-0.0698184	-0.119231	-0.0614205	-0.83769	-0.0533395
ENSGALG00000001467	-0.966579	-0.707956	-0.0283241	-0.120639	-0.105728	0.300167	0.270756	0.693405	0.261938	0.262211	0.212056	0.186089	0.252945	0.296903	0.230621	0.28174	0.219179	0.27042	0.128238	0.213921	0.292349	0.285363	-0.0132469	0.0587925	0.0414213	0.211892	0.196434	0.890612	0.0966399
ENSGALG00000001470	-0.405983	0.29664	-0.287048	-0.202136	-0.131424	0.0791081	-0.0268332	0.730791	0.0363694	0.127963	0.0828834	0.0588944	0.0875431	0.0840249	0.0834653	0.140219	0.0868322	0.0995611	-0.0313366	0.713175	0.506277	0.426842	-0.0823355	-0.0960545	-0.226682	-0.146827	-0.664006	-0.0331154	-0.00947765
ENSGALG00000001472	0.770867	0.466985	0.155921	0.164754	0.00192223	-0.323687	-0.416553	-0.605543	-0.175536	-0.376334	0.0635686	0.0599653	0.131339	-0.0391821	-0.152588	-0.184603	-0.239788	-0.0626987	0.0354704	-0.353553	-0.302447	-0.328657	0.0945988	0.099888	0.0508452	-0.555693	-0.0714589	-0.656705	-0.0804198
ENSGALG00000001473	-0.866393	-0.504558	-0.176224	-0.18164	-0.0221158	0.432974	0.108331	0.728711	0.0783108	-0.0353307	0.505169	0.228996	0.467684	0.305309	0.22891	0.419962	0.416393	0.435174	0.0734902	0.101391	0.209497	0.217105	-0.0396656	-0.0323067	0.0779538	0.148614	0.00579586	0.72005	-0.0102044
ENSGALG00000001474	-0.883776	-0.250278	-0.0573593	-0.189664	-0.229525	0.416936	0.377149	0.946136	0.334684	0.344016	0.310306	0.197439	0.332802	0.287858	0.234901	0.303678	0.261183	0.299743	-0.0661438	0.322369	0.359145	0.255902	-0.0138448	-0.0415255	-0.107568	-0.0650151	-0.339307	0.545117	-0.0830462
ENSGALG00000001475	0.746391	0.66139	0.00286923	0.201045	0.134438	-0.164562	-0.336616	-0.446565	-0.409357	-0.400962	-0.302056	-0.14509	-0.29558	-0.104635	0.03095	-0.0843825	-0.207713	-0.209748	-0.131422	0.078405	0.0786419	-0.232373	0.134925	0.0686251	-0.235648	-0.378125	-0.323262	-0.785458	-0.026133
ENSGALG00000001476	-0.743979	-0.329145	0.263528	0.264328	0.109223	-0.000517833	0.0680046	0.681918	0.21864	0.309059	0.244219	0.0597419	0.172989	0.235967	0.26395	0.399608	0.234278	0.26416	-0.492588	0.304207	0.352446	0.27793	-0.143841	-0.0510925	-0.0056247	0.102706	-0.14018	0.530537	-0.24875
ENSGALG00000001479	0.893417	0.246164	0.126445	0.136221	0.0760342	-0.427102	-0.408599	-0.96486	-0.315109	-0.34645	-0.282704	-0.17307	-0.279178	-0.30728	-0.292717	-0.399806	-0.354797	-0.334295	0.0824744	-0.259242	-0.350867	-0.249639	0.0921309	0.139149	0.0400148	0.0558758	0.352504	-0.553837	0.028618
ENSGALG00000001480	0.858883	0.497252	0.177584	0.114194	-0.00509611	-0.0902267	-0.0553705	-0.70746	-0.11801	-0.0949167	-0.115308	-0.174779	-0.161685	-0.213275	-0.134873	-0.28388	-0.272593	-0.289908	-0.0482556	-0.33037	-0.207217	-0.685311	-0.106635	0.145542	-0.154472	-0.0571436	-0.00544567	-0.696095	-0.109384
ENSGALG00000001483	-0.439983	0.212771	-0.13853	-0.176293	-0.142925	0.313971	-0.0182005	0.759325	0.210286	-0.106746	0.542689	0.443065	0.649392	0.441082	0.20326	0.445869	0.443152	0.648262	-0.0440308	-0.02087	0.092272	0.11051	-0.145352	-0.124818	-0.19314	-0.241336	-0.627312	0.0528386	-0.0997119
ENSGALG00000001486	-0.719657	-0.0901255	-0.094132	0.17743	0.292888	0.202401	0.203688	0.862024	0.289126	0.245063	0.244522	0.249076	0.308472	0.403675	0.346266	0.437296	0.290104	0.365643	-0.301919	0.196936	0.304384	0.293858	-0.145179	-0.356862	-0.0398284	-0.0946815	-0.444649	0.370748	-0.00812719
ENSGALG00000001489	-0.715879	-0.0335406	0.0272533	-0.0286062	-0.144717	0.287209	0.0666255	0.892692	0.166506	0.121986	0.362379	0.215994	0.391061	0.268962	0.181285	0.259882	0.212481	0.291931	0.00129286	0.461095	0.38964	0.375939	-0.319921	-0.150726	-0.178103	-0.0335107	-0.487503	0.326778	-0.0383515
ENSGALG00000001490	-0.745391	-0.102152	-0.260787	0.040511	0.247237	0.225131	0.417563	0.894396	0.553056	0.500871	0.209828	0.328457	0.343113	0.315183	0.129443	0.24436	0.24788	0.377964	-0.0977928	0.224952	0.224194	0.218961	-0.16407	-0.219137	-0.16815	-0.147511	-0.439491	0.40519	0.230308
ENSGALG00000001491	-0.50632	-0.376305	0.0367781	0.148737	0.0311397	-0.0625155	-0.189722	0.328367	-0.107278	-0.0244737	0.184122	-0.000244486	0.121417	-0.0380609	-0.0455676	0.0313866	-0.0612656	-0.0216223	-0.100085	0.643749	0.405008	0.201247	0.575076	-0.0410829	-0.164513	-0.10843	0.0939852	0.436887	-0.0313747
ENSGALG00000001492	0.682471	0.021851	0.0658632	0.123542	0.156848	-0.316269	-0.396319	-0.865796	-0.327146	-0.309985	0.0917282	-0.214198	-0.0120952	-0.273297	-0.216708	-0.40767	-0.459719	-0.448484	0.195088	-0.299256	-0.297948	-0.303328	0.0324812	0.0340196	0.127298	0.184723	0.485565	-0.308372	0.0341422
ENSGALG00000001501	0.475554	-0.343351	0.278973	0.229477	0.144847	-0.317817	-0.333882	-0.897601	-0.356997	-0.328539	-0.255799	-0.222962	-0.326193	-0.266777	-0.185222	-0.226103	-0.198844	-0.269714	-0.0275983	-0.258733	-0.257793	-0.250118	0.16796	0.222306	0.301876	0.286047	0.80702	0.0207135	-0.0850149
ENSGALG00000001502	0.211048	0.422495	0.0830219	0.460782	0.432646	-0.00389956	-0.270311	0.0766489	-0.202029	-0.326781	0.454097	0.00853495	0.290764	-0.0746469	-0.0607649	0.165274	0.195889	0.201448	-0.31021	-0.13745	-0.224199	-0.00494177	0.0289696	-0.207754	-0.399526	-0.354627	-0.450222	-0.379131	0.066958
ENSGALG00000001503	0.755631	0.00463939	0.0906653	0.140248	0.150241	-0.39724	-0.424584	-0.979736	-0.408125	-0.402037	-0.264734	-0.235449	-0.346422	-0.355218	-0.292479	-0.276701	-0.182554	-0.257653	0.123617	-0.268281	-0.346992	-0.256284	0.136811	0.183739	0.095137	0.191375	0.568044	-0.326859	0.0868195
ENSGALG00000001504	-0.0806105	0.315924	-0.534355	-0.347	-0.0242109	0.497449	0.0937672	0.353246	-0.161578	-0.264078	0.108801	0.149073	0.208939	0.12826	0.121733	-0.0401417	-0.0562014	-0.041748	0.143977	0.278567	0.245539	0.0411276	0.322578	-0.278369	-0.127272	-0.140251	-0.463374	-0.182465	0.0167431
ENSGALG00000001506	0.414734	0.282729	0.116279	0.157819	0.0863575	-0.289656	-0.661985	-0.371981	-0.585832	-0.449033	0.0273536	-0.264546	-0.147458	-0.197474	-0.01727	-0.0565231	-0.214308	-0.293697	-0.328288	0.504199	0.386963	-0.151432	0.0590399	-0.0851049	0.0306258	0.296419	-0.0161705	-0.388373	-0.460153
ENSGALG00000001512	0.827132	0.163789	0.217168	0.235153	0.118346	-0.366702	-0.379854	-0.936966	-0.30222	-0.385964	-0.282637	-0.112459	-0.26353	-0.284223	-0.31627	-0.328069	-0.195067	-0.218213	0.187119	-0.301662	-0.399255	-0.308896	0.0362928	-0.0806242	0.0344907	0.127594	0.409984	-0.463617	0.103086
ENSGALG00000001513	-0.656357	0.126277	-0.235974	-0.227086	-0.133218	0.314797	0.336507	0.94974	0.3915	0.341204	0.197898	0.27975	0.314801	0.399477	0.320855	0.346867	0.223861	0.355888	-0.234799	0.2738	0.352368	0.272928	0.0551947	-0.124894	-0.261937	-0.134917	-0.664926	0.192412	-0.0887001
ENSGALG00000001521	0.126353	-0.566294	-0.11502	0.0049718	0.190122	-0.190999	-0.342452	-0.615472	-0.336181	-0.389194	-0.102287	-0.050791	-0.126118	-0.172944	-0.226872	-0.117976	0.00134941	-0.064804	0.40236	-0.08853	-0.140097	-0.153177	0.229707	0.058679	0.384982	0.264103	0.849067	0.334588	0.201683
ENSGALG00000001522	-0.924789	-0.718039	0.172132	0.131077	0.0269949	0.262819	0.176096	0.640129	0.185373	0.126503	0.284532	0.194067	0.272556	0.271498	0.190876	0.414222	0.422139	0.420948	0.0523993	0.0880114	0.165792	0.220458	-0.0604263	-0.0666099	0.0818188	0.0869512	0.221055	0.88092	0.0816107
ENSGALG00000001525	-0.726408	-0.0166497	-0.163208	-0.105158	-0.0559676	0.309472	0.176574	0.905935	0.150511	0.210505	0.16954	0.126895	0.183711	0.218862	0.227066	0.260964	0.188177	0.206776	-0.150246	0.58342	0.49484	0.403911	-0.110473	-0.108623	-0.257234	0.0783368	-0.507977	0.317735	-0.0292217
ENSGALG00000001527	0.328712	-0.182174	0.0439368	-0.0287324	-0.0444636	-0.287057	-0.178042	-0.588147	-0.319364	-0.0976548	-0.0603665	-0.365495	-0.260169	-0.252993	-0.0157651	-0.145815	-0.311251	-0.467254	-0.0852802	-0.0716419	-0.0182331	-0.233995	0.722614	-0.0913473	0.232993	0.0447083	0.478425	-0.0458284	-0.249185
ENSGALG00000001529	0.883315	0.266481	0.100667	0.120812	0.0768947	-0.312245	-0.337531	-0.945759	-0.406127	-0.334567	-0.380159	-0.277826	-0.409201	-0.350882	-0.230291	-0.441098	-0.432826	-0.492244	0.0631309	-0.104925	-0.186468	-0.289672	0.0608143	0.141496	0.0613214	0.110446	0.331251	-0.565182	-0.0186215
ENSGALG00000001531	-0.743224	-0.00736123	-0.33001	-0.37447	-0.199632	0.406735	0.354559	0.960976	0.365582	0.296281	0.265632	0.29087	0.378496	0.364587	0.250342	0.276072	0.244397	0.334738	0.0456188	0.238308	0.287585	0.372027	-0.160278	-0.124655	-0.0494334	-0.0650532	-0.536108	0.332927	0.00251793
ENSGALG00000001533	-0.739377	-0.372734	-0.138692	-0.135387	-0.0231871	0.150014	0.546157	0.655255	0.462974	0.633566	-0.0509137	0.0478402	-0.0043542	0.149523	0.161786	0.0826651	0.0454152	-0.0150153	-0.00279112	0.204416	0.188702	0.37236	0.0634957	-0.382552	0.0530392	0.234073	-0.0532867	0.571672	0.104761
ENSGALG00000001534	0.135004	-0.347539	0.470472	0.424031	0.0770919	-0.0106476	-0.10375	-0.42755	-0.214791	-0.302716	-0.295017	0.0350753	-0.147233	0.249178	0.318238	0.0328838	-0.246693	-0.175248	0.081047	-0.251487	0.0218787	-0.274944	0.415314	-0.280127	0.0233089	0.00528219	0.496931	0.137503	0.00682902
ENSGALG00000001536	0.0157584	-0.686917	0.136901	0.0733507	0.0603786	-0.176286	-0.0880603	-0.553731	-0.0365382	-0.104145	-0.209727	0.0365617	-0.139323	0.0157129	-0.063076	-0.0298251	-0.00465106	0.0173721	0.278343	-0.286497	-0.161035	-0.307898	0.301589	0.0624247	0.219336	0.357521	0.903138	0.456425	0.152797
ENSGALG00000001538	-0.682718	-0.757004	-0.0687711	0.0174376	0.0728166	0.197954	0.196668	0.289415	0.0219722	0.134838	0.0836489	-0.0160304	0.0313744	0.00260077	0.00492895	0.0679534	0.0987959	-0.0165047	0.364058	0.24813	0.243614	0.0696136	0.0761558	0.0297585	0.396209	-0.158626	0.470067	0.805003	0.215052
ENSGALG00000001540	-0.542996	-0.111043	-0.0128563	-0.0230448	-0.103417	0.304162	0.156306	0.601261	-0.00461669	0.0608024	0.0393979	0.00916916	0.00432056	0.110536	0.225556	0.21311	0.128184	0.120633	-0.196481	0.403121	0.302802	0.364891	0.325685	0.0120552	-0.616154	0.228573	-0.276218	0.282623	0.0631851
ENSGALG00000001542	0.741555	0.0711869	0.280518	0.120186	-0.0419335	-0.195514	-0.241759	-0.906998	-0.207375	-0.292098	-0.119187	-0.103966	-0.129723	-0.391904	-0.471428	-0.482573	-0.226322	-0.260148	0.112484	-0.25875	-0.4235	-0.458642	0.063892	0.0149938	0.0999653	0.219886	0.484252	-0.357843	-0.0974016
ENSGALG00000001545	-0.0239217	-0.116325	0.610089	0.407807	-0.151429	-0.157133	-0.283153	-0.0935939	-0.177464	-0.0373158	-0.132764	-0.138814	-0.158461	-0.170316	-0.132906	-0.247379	-0.289979	-0.268301	0.0345801	0.616076	0.376023	0.00523846	-0.370545	0.187585	-0.196152	0.15176	0.152439	0.0667641	-0.0718505
ENSGALG00000001546	-0.331307	-0.923673	0.19928	0.216231	0.189954	-0.0754619	-0.052048	-0.307024	-0.0979089	-0.0593598	-0.0928635	-0.0721086	-0.136376	-0.133974	-0.141776	-0.0889023	-0.00325535	-0.0632765	0.162465	-0.0357022	-0.102696	0.0493999	0.147043	0.184472	0.261973	0.403465	0.954213	0.763307	0.18786
ENSGALG00000001547	0.693442	-0.0538546	0.227138	0.330173	0.241757	-0.324094	-0.392756	-0.953313	-0.50378	-0.405182	-0.367951	-0.324323	-0.463226	-0.344895	-0.170294	-0.29807	-0.318382	-0.427141	0.00575082	-0.106109	-0.15834	-0.268182	0.142295	0.171879	0.0747714	0.181585	0.588884	-0.273848	0.039165
ENSGALG00000001550	-0.746485	-0.0203321	-0.214749	-0.195834	-0.103177	0.385745	0.500235	0.957029	0.466273	0.458183	0.0618547	0.261756	0.211524	0.353271	0.268528	0.244137	0.198662	0.280304	-0.0373438	0.271159	0.318036	0.336127	-0.18311	-0.112813	-0.15506	-0.103647	-0.53262	0.340261	0.0919395
ENSGALG00000001551	-0.810711	-0.0749629	-0.141367	-0.133714	-0.102401	0.352967	0.360515	0.994501	0.362638	0.363178	0.287366	0.220925	0.33101	0.341016	0.288573	0.352713	0.26968	0.325043	-0.0742461	0.291616	0.344504	0.313611	-0.0784612	-0.191359	-0.195999	-0.105581	-0.518894	0.397948	0.0164681
ENSGALG00000001555	0.919014	0.32775	0.11198	0.144941	0.0995293	-0.292703	-0.368429	-0.93249	-0.449989	-0.41923	-0.239155	-0.287975	-0.326718	-0.358235	-0.219505	-0.367248	-0.343319	-0.421545	0.0490113	-0.276202	-0.341161	-0.228117	0.0806744	0.10199	0.00527323	0.0399082	0.261719	-0.621866	0.00705709
ENSGALG00000001557	0.858775	0.175183	0.103405	0.0988805	0.0858209	-0.295865	-0.277938	-0.969495	-0.255577	-0.311353	-0.338375	-0.129373	-0.293028	-0.255632	-0.257504	-0.382679	-0.306277	-0.293255	0.11701	-0.343891	-0.350787	-0.384058	0.00627048	0.186491	0.107379	0.107813	0.423821	-0.481849	0.0380861
ENSGALG00000001558	-0.731112	0.0356612	-0.242555	-0.245035	-0.144286	0.299079	0.231948	0.95892	0.24572	0.268397	0.243814	0.180038	0.274545	0.261347	0.2229	0.292904	0.235469	0.267185	-0.150304	0.467908	0.417096	0.406362	-0.0350586	-0.180329	-0.120363	-0.0376755	-0.579802	0.28779	-0.112465
ENSGALG00000001559	0.129709	0.267187	0.185802	0.0939064	-0.108923	0.1366	0.170986	0.0830636	0.188186	-0.0525534	0.137486	0.193649	0.233854	0.0246639	-0.114135	-0.0936605	0.0864038	0.154382	0.131042	-0.440051	-0.574413	0.23907	0.162755	-0.501204	-0.475682	-0.0287074	-0.293373	-0.240497	0.243557
ENSGALG00000001561	0.853887	0.520673	0.084084	-0.181304	-0.274365	-0.213092	-0.136072	-0.672465	-0.0901454	-0.170343	-0.149611	-0.0841903	-0.108844	-0.0302844	0.0122657	-0.17123	-0.266783	-0.181077	-0.0150864	-0.574786	-0.357027	-0.340027	0.0372205	0.260465	0.0314549	-0.194662	-0.0508367	-0.721929	-0.198851
ENSGALG00000001563	0.293602	-0.319713	-0.109819	0.208531	0.373592	-0.352224	-0.503521	-0.642065	-0.443011	-0.371159	-0.251425	-0.141775	-0.279611	0.00381207	0.0970548	0.0518012	-0.157934	-0.16932	0.327954	0.0862999	0.254373	-0.359541	0.0455102	0.119598	0.13563	0.229114	0.642379	0.0857553	0.263935
ENSGALG00000001564	-0.923107	-0.498926	-0.126057	0.078537	0.179861	0.256575	0.292281	0.818125	0.300505	0.300462	0.281686	0.213216	0.326654	0.391214	0.340833	0.375431	0.203594	0.275327	0.0801706	0.146313	0.303003	0.286802	-0.0363303	-0.155777	0.0419183	-0.173311	-0.0771494	0.729923	0.223154
ENSGALG00000001565	-0.821619	-0.0951024	-0.112996	-0.145977	-0.136168	0.354366	0.358351	0.994538	0.369351	0.350192	0.276007	0.240156	0.334322	0.355612	0.284782	0.363712	0.298516	0.353594	-0.0475715	0.262422	0.322571	0.332553	-0.135075	-0.18361	-0.121126	-0.126649	-0.499056	0.417882	-0.000415939
ENSGALG00000001568	0.622829	0.936457	-0.293847	-0.316513	-0.176232	-0.0471016	0.0789224	-0.0517269	0.181795	0.0816996	-0.011746	0.0870554	0.0750977	-0.0444612	-0.146943	-0.15252	-0.0302725	0.0271457	0.0357266	-0.210785	-0.242415	-0.128708	-0.204949	-0.1483	-0.16636	-0.302426	-0.735347	-0.877072	-0.0284505
ENSGALG00000001569	0.701139	0.7181	-0.187261	-0.280344	-0.212067	-0.12152	-0.0792927	-0.363281	-0.206459	-0.0929848	-0.129182	-0.23468	-0.220872	-0.325081	-0.203108	-0.27659	-0.205011	-0.349424	-0.173921	0.0728943	-0.0683547	-0.193675	0.347321	-0.201813	0.0461192	-0.174889	-0.377825	-0.789693	-0.354272
ENSGALG00000001571	-0.403141	0.400534	-0.257559	-0.0795516	0.0384865	0.162501	0.110671	0.827715	0.171146	0.187612	0.188674	0.140516	0.217511	0.239001	0.235908	0.275704	0.15331	0.217168	-0.283059	0.401828	0.365088	0.370725	-0.126206	-0.161328	-0.213091	-0.286497	-0.827812	-0.100943	-0.0780511
ENSGALG00000001572	0.879295	0.850095	-0.135734	-0.0493517	0.015866	-0.198343	-0.109624	-0.459885	-0.178781	-0.0978979	-0.222324	-0.21854	-0.290818	-0.225017	-0.0978602	-0.157661	-0.122483	-0.239644	0.0882754	-0.188528	-0.178038	-0.25709	-0.242317	-0.123015	-0.153744	-0.184824	-0.432867	-0.937017	0.0632044
ENSGALG00000001573	-0.627105	0.0610377	0.0491807	0.105986	0.0710559	0.267522	0.291726	0.846614	0.327623	0.324996	0.293561	0.168858	0.275972	0.137323	0.0667794	0.266875	0.344358	0.333102	-0.465074	0.318516	0.214221	0.223172	-0.116381	-0.274024	-0.105465	-0.0826436	-0.549861	0.233803	-0.228116
ENSGALG00000001577	0.402045	-0.371237	0.179039	0.106178	0.104371	-0.241456	-0.335411	-0.817644	-0.279507	-0.357233	-0.176018	-0.084435	-0.166707	-0.151894	-0.168094	-0.210798	-0.182967	-0.140941	-0.00398984	-0.319075	-0.26143	-0.241907	0.0352703	0.464502	0.391232	0.209504	0.788449	0.07825	-0.0994665
ENSGALG00000001583	-0.705374	-0.05244	-0.474527	-0.360747	-0.0667186	0.288013	0.327554	0.861949	0.261056	0.347328	0.177535	0.134877	0.211153	0.253945	0.246411	0.234915	0.14715	0.125998	0.100192	0.40687	0.417619	0.331008	0.0819171	-0.366396	-0.027782	0.0251552	-0.438321	0.34234	0.0673636
ENSGALG00000001586	-0.506524	0.288191	-0.18717	-0.344679	-0.348609	0.369413	0.387043	0.900358	0.368931	0.308891	0.208679	0.23702	0.293537	0.332568	0.262321	0.32077	0.296007	0.350761	0.0353061	0.114204	0.197466	0.26908	-0.147453	-0.158435	-0.217882	-0.275163	-0.75904	0.0271003	-0.0211098
ENSGALG00000001592	-0.694844	-0.0777058	-0.17133	-0.181779	-0.119725	0.444545	0.46066	0.852599	0.399625	0.258304	-0.170902	0.393113	0.11106	0.485703	0.337573	0.357064	0.345344	0.451691	0.0230467	0.187285	0.308926	0.247424	-0.114592	-0.141802	-0.0939883	-0.0892341	-0.422793	0.355507	0.104269
ENSGALG00000001593	0.94555	0.373793	0.101011	0.0648039	0.0338653	-0.294981	-0.318049	-0.930821	-0.346084	-0.367627	-0.307431	-0.208613	-0.334036	-0.336562	-0.276369	-0.358856	-0.247896	-0.311873	0.0437972	-0.314167	-0.38336	-0.282148	-0.0105145	0.0994255	0.0767068	0.0820429	0.236448	-0.654041	-0.0430233
ENSGALG00000001595	-0.784918	-0.583742	-0.325517	-0.115207	0.130873	0.413847	0.24342	0.559646	0.198405	0.0812793	0.156467	0.318781	0.294172	0.263112	0.0876423	0.179139	0.222057	0.320141	0.20823	0.310754	0.321108	-0.0200517	0.290511	-0.0351498	-0.110056	0.117446	0.167607	0.735894	0.260673
ENSGALG00000001596	-0.553016	-0.839241	-0.092762	0.213075	0.389168	0.10579	-0.0595787	0.0590384	-0.0492451	-0.13634	0.264411	0.10587	0.217813	-0.106557	-0.251181	-0.0297708	0.170253	0.166941	0.283144	0.0803117	-0.109287	0.145139	0.135078	0.0965142	0.109932	0.13903	0.662526	0.813491	0.417723
ENSGALG00000001597	0.881953	0.27904	0.150659	0.138996	0.0540851	-0.292748	-0.338717	-0.934556	-0.372283	-0.328104	-0.292369	-0.252182	-0.337043	-0.395481	-0.317276	-0.471014	-0.385628	-0.449188	0.0859659	-0.0996598	-0.242819	-0.330629	0.0445847	0.04891	-0.0404358	0.214568	0.319376	-0.568793	-0.0101685
ENSGALG00000001600	0.481963	-0.357693	0.176873	0.158513	0.127021	-0.302083	-0.287804	-0.912266	-0.327238	-0.28024	-0.234796	-0.229233	-0.306175	-0.315684	-0.255156	-0.312167	-0.248592	-0.328074	0.168143	-0.236238	-0.267684	-0.283037	0.169964	0.206247	0.282511	0.250516	0.834631	0.0324995	0.0513454
ENSGALG00000001602	0.950986	0.46196	0.083748	0.0887207	0.0495275	-0.453777	-0.402431	-0.874632	-0.257712	-0.292629	-0.257077	-0.141831	-0.234924	-0.279698	-0.289016	-0.384314	-0.346334	-0.317091	-0.0397781	-0.20744	-0.299394	-0.269369	0.0502424	0.0316163	0.134494	-0.0695188	0.12256	-0.721538	-0.127414
ENSGALG00000001603	-0.0792083	-0.767669	0.328795	0.264814	0.0887428	-0.14561	-0.29049	-0.50866	-0.34735	-0.355833	-0.264415	-0.0898348	-0.2683	-0.0195276	0.0432236	0.0350601	-0.0314607	-0.0600865	0.148459	-0.0594234	-0.000199166	-0.049133	0.264222	0.230508	0.185061	0.330862	0.925874	0.530508	0.0896242
ENSGALG00000001604	0.73124	0.0126295	0.22222	0.182985	0.126319	-0.261532	-0.165336	-0.925449	-0.162056	-0.190284	-0.0956828	-0.171226	-0.143056	-0.304577	-0.293892	-0.395936	-0.303437	-0.32755	0.0254723	-0.514332	-0.494793	-0.407083	0.0382343	0.111166	0.246752	0.0444836	0.524865	-0.315781	-0.0498009
ENSGALG00000001605	0.188799	-0.366212	0.00433524	0.273124	0.332968	-0.139485	-0.41154	-0.565964	-0.600159	-0.455404	-0.267081	-0.274097	-0.35983	-0.344596	-0.204571	-0.316279	-0.286118	-0.460781	0.272187	0.402667	0.165828	0.0130077	0.119252	-0.0685673	0.25225	0.2551	0.644318	0.154916	0.177011
ENSGALG00000001606	-0.719347	-0.018587	-0.0466062	-0.0857622	-0.121442	0.415905	0.433802	0.930989	0.446118	0.393039	0.282076	0.274391	0.381624	0.418469	0.351309	0.317531	0.181207	0.325144	-0.157314	0.144646	0.289584	0.168943	-0.0736724	-0.0901974	-0.369686	-0.0698294	-0.538671	0.31786	0.00108726
ENSGALG00000001607	-0.918429	-0.7397	-0.035301	0.148459	0.226047	0.197174	0.159756	0.615439	0.139447	0.17126	0.275259	0.102396	0.220406	0.280141	0.299076	0.407507	0.261525	0.286179	0.0511399	0.103084	0.234488	0.287962	0.037077	0.0648188	-0.0752922	0.102079	0.239826	0.88745	0.274997
ENSGALG00000001608	-0.575068	-0.168657	-0.261817	0.159082	0.418112	0.607635	0.551891	0.63963	0.227811	0.185843	0.154414	0.178712	0.223717	0.250561	0.269351	0.166463	0.122458	0.120786	-0.0973241	-0.0226997	0.106322	0.035767	0.148413	-0.271034	-0.201696	-0.188553	-0.258946	0.364966	0.277795
ENSGALG00000001610	0.296682	-0.534104	0.212749	0.229296	0.179125	-0.213008	-0.213255	-0.805527	-0.320847	-0.264644	-0.222812	-0.216081	-0.309356	-0.256956	-0.177353	-0.189727	-0.132046	-0.255107	0.230651	-0.238854	-0.218648	-0.305379	0.206133	0.109618	0.263184	0.279611	0.916578	0.230553	0.132231
ENSGALG00000001611	0.709996	0.152363	0.0348306	0.181296	0.270989	-0.286853	-0.275886	-0.812995	-0.315655	-0.289893	-0.231023	-0.206951	-0.286586	-0.30509	-0.219807	-0.312714	-0.250191	-0.344682	-0.0738226	-0.209997	-0.30525	-0.234106	0.236848	-0.260971	0.0106843	0.380891	0.349042	-0.407427	-0.0168379
ENSGALG00000001613	-0.857595	-0.347341	-0.0511173	0.0183435	0.0654061	0.270191	0.0802161	0.839019	0.265297	0.0833824	0.393248	0.378871	0.477992	0.448824	0.274578	0.510471	0.439473	0.607051	-0.207618	0.186304	0.289258	0.19179	0.0232457	-0.0519326	-0.142912	0.0378809	-0.211677	0.601386	-0.0525093
ENSGALG00000001615	-0.693696	-0.00682383	-0.403421	-0.442501	-0.215001	0.283103	0.362499	0.895763	0.392957	0.417036	0.185938	0.199294	0.249942	0.308161	0.237938	0.295683	0.254575	0.30636	0.133671	0.241677	0.315687	0.346561	-0.271275	0.0233907	-0.0580253	-0.0353129	-0.489023	0.318335	0.100436
ENSGALG00000001616	-0.622273	-0.0661094	0.040579	-0.0565699	-0.177112	0.0403246	-0.00214121	0.728837	0.228287	0.21542	0.310863	0.21461	0.356218	0.322844	0.235411	0.308832	0.123202	0.251318	-0.290777	0.475665	0.476057	0.144565	0.294979	-0.362921	-0.163636	0.0495728	-0.379206	0.289898	-0.327721
ENSGALG00000001617	-0.558087	0.0913665	-0.101659	-0.273444	-0.278227	0.278417	0.111914	0.786045	0.203846	0.125595	0.338123	0.241715	0.391671	0.319449	0.22377	0.291379	0.260302	0.299234	0.0425458	0.276055	0.287005	0.261215	-0.13409	-0.506342	-0.12787	0.234565	-0.509049	0.180828	-0.165104
ENSGALG00000001618	-0.643057	0.0938694	-0.154478	-0.349685	-0.354406	0.260436	0.166204	0.909393	0.310481	0.219292	0.415327	0.277821	0.451616	0.323055	0.175249	0.385406	0.392602	0.459614	0.0428604	0.239013	0.278632	0.237502	-0.179122	-0.169534	-0.00939612	-0.190847	-0.591655	0.220455	-0.161772
ENSGALG00000001619	0.40899	-0.427748	0.198541	0.180269	0.144524	-0.239999	-0.274838	-0.870761	-0.367433	-0.311847	-0.200433	-0.254836	-0.317954	-0.336099	-0.250033	-0.245856	-0.142383	-0.272357	0.201164	-0.254017	-0.283435	-0.261365	0.0919304	0.236198	0.26823	0.294922	0.871457	0.115083	0.095879
ENSGALG00000001620	0.858092	0.213025	0.250799	0.150623	0.00366536	-0.216015	-0.152382	-0.940409	-0.301464	-0.23623	-0.355395	-0.297409	-0.431937	-0.394157	-0.263537	-0.382178	-0.260771	-0.393765	0.0801125	-0.333197	-0.382773	-0.363899	0.00734804	0.109404	-0.0306578	0.175321	0.374609	-0.510228	0.0230527
ENSGALG00000001621	-0.745653	-0.145435	0.0624944	-0.200607	-0.382891	0.383803	0.328789	0.868077	0.380089	0.297868	0.365422	0.276018	0.447154	0.350779	0.219435	0.261383	0.21056	0.331947	0.104831	0.163398	0.257061	0.183603	-0.16138	0.0142185	-0.0748763	-0.269943	-0.384346	0.415008	-0.0652847
ENSGALG00000001624	0.707934	0.572711	0.0501549	-0.282481	-0.369893	-0.162426	-0.127641	-0.486785	-0.0440812	-0.098378	-0.309947	-0.0369239	-0.164307	-0.196349	-0.243608	-0.533781	-0.439196	-0.356026	-0.0520469	-0.0273016	-0.236029	0.0813296	-0.0890108	-0.0158912	-0.0587006	0.339417	-0.162076	-0.691971	-0.260378
ENSGALG00000001626	0.637222	-0.0937928	0.413007	0.468208	0.192927	-0.331644	-0.319407	-0.88808	-0.368018	-0.329325	-0.285912	-0.23654	-0.339984	-0.27434	-0.18331	-0.272937	-0.28771	-0.349181	0.147346	-0.238869	-0.238632	-0.341051	0.0625236	0.129513	0.154635	-0.195744	0.568521	-0.224512	0.114088
ENSGALG00000001633	0.825384	0.115897	0.158948	0.125733	0.0578042	-0.384331	-0.372407	-0.980763	-0.349452	-0.328713	-0.302432	-0.226218	-0.341097	-0.307431	-0.248141	-0.327088	-0.28955	-0.333018	0.105126	-0.25543	-0.266943	-0.367665	0.0263522	0.219337	0.19934	0.0454341	0.47714	-0.432977	-0.029455
ENSGALG00000001634	0.956579	0.438837	0.122332	0.133714	0.0769304	-0.338261	-0.259074	-0.879422	-0.2414	-0.272839	-0.237197	-0.176538	-0.261377	-0.259009	-0.2113	-0.279959	-0.230027	-0.265325	0.0384748	-0.443226	-0.419991	-0.366398	0.025905	0.00626232	0.0520497	-0.118277	0.137779	-0.703841	-0.00692839
ENSGALG00000001637	-0.760393	-0.954097	0.134954	0.120733	0.0791541	0.114852	0.0938874	0.218131	0.00127715	0.111857	0.0374094	-0.0376096	-0.0363241	0.0182503	0.0541594	0.136836	0.130714	0.0618664	0.0923656	0.246889	0.228628	0.155114	0.116694	0.206907	0.149695	0.326206	0.672964	0.963093	0.125179
ENSGALG00000001639	0.0751078	-0.673697	0.229528	0.118428	0.0509218	-0.134881	-0.100301	-0.642077	-0.241636	-0.171246	-0.219333	-0.197734	-0.297498	-0.282499	-0.219372	-0.217811	-0.100843	-0.241687	0.0854395	-0.131016	-0.202752	-0.141064	0.359656	0.111043	0.355338	0.362091	0.943728	0.415381	-0.0308477
ENSGALG00000001640	0.971031	0.60974	0.0749952	0.0762173	0.0294916	-0.252705	-0.236844	-0.763865	-0.152525	-0.254706	-0.155323	-0.0798907	-0.117471	-0.246837	-0.276273	-0.39787	-0.30762	-0.243095	0.00729557	-0.377156	-0.440834	-0.293572	-0.0832696	0.0817202	-0.143564	-0.0808309	-0.0689163	-0.82219	0.0103272
ENSGALG00000001642	-0.806544	-0.407861	-0.118942	-0.0798451	-0.0453108	0.393178	0.245573	0.737405	-0.000534507	0.0808559	0.154744	0.0472592	0.0890126	0.382693	0.525387	0.590747	0.389343	0.264482	0.256224	0.155703	0.428198	0.152568	0.0897564	-0.314343	-0.110901	0.0442193	-0.0930116	0.612134	0.188607
ENSGALG00000001644	-0.892346	-0.43853	-0.235431	-0.1337	-0.0227875	0.17514	0.263114	0.802977	0.342443	0.368246	0.0955121	0.229873	0.207433	0.240791	0.104922	0.160461	0.142164	0.217662	0.228216	0.480975	0.381213	0.406398	0.00280422	-0.143529	-0.0603423	0.0367259	-0.0890592	0.679307	0.269825
ENSGALG00000001645	0.693194	-0.0660276	0.16656	0.125442	0.0803851	-0.106465	-0.172031	-0.950452	-0.436172	-0.341189	-0.204997	-0.361733	-0.380206	-0.477761	-0.303582	-0.373241	-0.211279	-0.425407	0.152745	-0.306462	-0.380219	-0.366206	0.15925	0.123654	0.0738902	0.256035	0.615413	-0.250277	0.051114
ENSGALG00000001647	-0.259272	-0.841189	-0.11466	-0.00590995	0.198509	-0.114434	-0.141412	-0.336126	-0.148459	-0.119145	-0.0254607	-0.0475038	-0.0730214	-0.0774392	-0.0984322	-0.0183996	0.0174493	-0.033621	0.305722	-0.023923	-0.011524	-0.0754127	0.27118	0.123103	0.31421	0.403175	0.913515	0.683102	0.215889
ENSGALG00000001651	-0.0590435	0.153277	-0.168089	-0.512036	-0.549228	0.263139	0.168186	0.1682	-0.289729	0.0146325	-0.235248	-0.372864	-0.478219	-0.383877	-0.120949	0.0219248	0.281943	-0.148876	0.357242	0.472656	0.239502	0.147693	-0.027872	-0.007231	-0.128291	0.26519	-0.168405	-0.0700917	-0.000850948
ENSGALG00000001652	0.82803	0.164103	0.0915212	0.106993	0.0727383	-0.355548	-0.367916	-0.934198	-0.232983	-0.333094	-0.221019	-0.078516	-0.177212	-0.228499	-0.276417	-0.361472	-0.307799	-0.21547	0.170804	-0.334501	-0.370081	-0.349498	0.0799126	0.250941	-0.112956	0.121382	0.403501	-0.465589	0.144157
ENSGALG00000001653	0.321337	-0.415353	0.424285	0.293185	0.0408976	-0.0140973	-0.152676	-0.73148	-0.389358	-0.317264	-0.127385	-0.262278	-0.237107	-0.209867	-0.0572722	-0.225199	-0.232241	-0.385804	0.342205	-0.286144	-0.175423	-0.338399	-0.113297	0.0657002	0.30256	0.15366	0.773852	0.136758	0.0655091
ENSGALG00000001654	0.969779	0.631524	0.0239189	-0.0223817	-0.0459014	-0.253207	-0.279579	-0.747981	-0.166267	-0.284374	-0.176297	-0.0415009	-0.113583	-0.185067	-0.240078	-0.322021	-0.24391	-0.173942	0.0466554	-0.324765	-0.327898	-0.396624	-0.126123	0.12205	-0.0182444	-0.131256	-0.0867518	-0.832826	-0.0747341
ENSGALG00000001655	0.943587	0.741097	-0.0305825	-0.104792	-0.120566	-0.287635	-0.192499	-0.641999	-0.058231	-0.125863	-0.250629	-0.0465782	-0.157698	-0.257855	-0.332729	-0.455383	-0.328732	-0.262971	-0.0175336	-0.14155	-0.295769	-0.252637	-0.0415211	-0.0150095	-0.0888975	-0.0551938	-0.231282	-0.897492	-0.111833
ENSGALG00000001658	0.96413	0.720882	0.0575533	0.0638241	0.00576211	-0.277989	-0.214066	-0.662469	-0.176607	-0.217536	-0.144705	-0.142513	-0.169727	-0.194843	-0.142116	-0.214077	-0.195495	-0.205133	-0.00293041	-0.412604	-0.379559	-0.302657	-0.0598512	-0.0496654	-0.125259	-0.223262	-0.22688	-0.89685	-0.0187065
ENSGALG00000001662	-0.677297	-0.14324	0.0991539	-0.0321978	-0.18314	0.0969844	0.0591215	0.783452	0.205003	0.12591	0.484815	0.184936	0.423411	0.408414	0.38766	0.607772	0.414896	0.487278	-0.137516	-0.0817263	0.115858	0.317947	0.140103	-0.189058	-0.13229	-0.258001	-0.369774	0.369949	-0.11111
ENSGALG00000001663	0.897497	0.289007	0.255471	0.146167	0.00382043	-0.304643	-0.318357	-0.933528	-0.348157	-0.360615	-0.250155	-0.22953	-0.299579	-0.277158	-0.174524	-0.300022	-0.286743	-0.331568	-0.0911252	-0.392255	-0.378811	-0.309513	0.107695	0.105425	0.0889541	0.0519348	0.292989	-0.588076	-0.167771
ENSGALG00000001664	-0.0573809	0.488641	-0.337515	-0.0474707	0.0802554	-0.0470632	0.0420036	0.459057	0.236563	0.214341	0.136647	0.183284	0.265497	0.0733157	-0.0812367	-0.151493	-0.194105	-0.0424672	0.0979667	0.411248	0.21448	0.188724	0.0199059	-0.337687	-0.194924	-0.485035	-0.684681	-0.307025	0.172171
ENSGALG00000001666	0.936971	0.378361	0.139887	0.0138498	-0.0916721	-0.33176	-0.298505	-0.910023	-0.258371	-0.296673	-0.29178	-0.161434	-0.274315	-0.28825	-0.277635	-0.394987	-0.306535	-0.321143	0.174253	-0.325482	-0.37671	-0.299239	-0.0355993	0.0735513	0.0829384	0.0141528	0.222921	-0.655206	-0.0199314
ENSGALG00000001668	0.757129	0.00681781	0.158856	0.168787	0.132639	-0.344853	-0.446797	-0.985223	-0.42171	-0.441591	-0.253974	-0.202943	-0.291846	-0.32423	-0.277842	-0.359839	-0.301075	-0.323248	0.04726	-0.211447	-0.291975	-0.266113	0.0875692	0.228493	0.146993	0.208175	0.568886	-0.33308	-0.0244518
ENSGALG00000001678	0.782118	0.0237937	0.216804	0.184377	0.0884035	-0.320848	-0.295249	-0.994834	-0.3232	-0.295609	-0.253906	-0.2422	-0.312394	-0.347463	-0.27726	-0.387847	-0.326595	-0.384396	0.0956091	-0.301424	-0.337471	-0.383867	0.115745	0.14513	0.114058	0.14198	0.558326	-0.354104	0.00444072
ENSGALG00000001682	0.333425	-0.321086	0.0923098	-0.0814485	-0.0518872	0.0444256	0.239007	-0.666512	-0.0130369	0.00893602	-0.273662	-0.136502	-0.275463	-0.200048	-0.163107	-0.241476	-0.082466	-0.225379	0.183911	-0.523422	-0.383749	-0.424431	0.145279	0.112824	0.460221	0.078265	0.674235	0.0879376	-0.0229452
ENSGALG00000001684	-0.669766	-0.0588021	-0.308173	-0.218212	-0.00862627	0.173775	0.265163	0.849348	0.413095	0.344548	0.34798	0.284433	0.41946	0.532898	0.445575	0.52747	0.319295	0.44265	0.136124	-0.103487	0.212505	0.224099	-0.263598	-0.188671	-0.0104959	-0.179286	-0.445541	0.339512	0.160708
ENSGALG00000001688	0.486999	-0.297215	0.198338	0.123581	0.0757882	-0.232474	-0.176688	-0.868298	-0.276438	-0.201708	-0.264713	-0.270503	-0.352031	-0.397524	-0.321365	-0.403038	-0.246031	-0.372682	0.251561	-0.27191	-0.376523	-0.142809	-0.0844978	0.223434	0.221598	0.361103	0.772414	-0.00072308	0.148671
ENSGALG00000001689	0.735944	0.0511901	0.0497941	0.101517	0.109928	-0.30875	-0.353552	-0.926482	-0.378808	-0.327097	-0.323952	-0.242918	-0.373503	-0.449349	-0.414204	-0.474092	-0.297988	-0.388934	0.272796	-0.0278587	-0.237543	-0.25101	-0.0478296	0.172483	0.0613419	0.258256	0.517812	-0.342589	0.164691
ENSGALG00000001690	-0.195376	-0.510668	0.101786	0.0740249	0.123585	-0.0173361	-0.0624718	-0.137693	0.155047	-0.221391	0.00373936	0.347747	0.201723	-0.0703491	-0.443431	-0.182349	0.252134	0.389275	0.0683889	-0.341881	-0.656475	0.452261	-0.0565077	0.0972768	0.268103	0.227412	0.516934	0.447243	0.19012
ENSGALG00000001691	-0.310006	0.26176	-0.21989	-0.38875	-0.273787	0.190735	0.232134	0.601155	0.311259	0.290423	0.391815	0.0975654	0.369966	0.0852545	0.0547254	-0.00540199	-0.00996525	0.0866217	-0.222272	0.0270562	-0.0812869	0.466327	0.0339729	-0.089217	-0.37548	0.246429	-0.560007	-0.0429847	-0.128672
ENSGALG00000001692	0.497013	-0.315745	0.338452	0.313485	0.159495	-0.404844	-0.340158	-0.903262	-0.31419	-0.257544	-0.27114	-0.244361	-0.356153	-0.312883	-0.234294	-0.25196	-0.216833	-0.281327	-0.00840162	-0.214485	-0.274277	-0.236833	0.205467	0.178323	0.119621	0.30141	0.78117	-0.0103447	0.0131744
ENSGALG00000001693	-0.707081	-0.90955	-0.0604823	0.0119541	0.130878	0.1912	0.199441	0.196851	0.0273983	0.14638	0.0296542	-0.0193112	-0.000390222	0.117928	0.169943	0.114479	0.0326045	-0.0538583	0.32501	0.126758	0.248076	0.0487926	0.0964587	-0.0574611	0.284966	0.31224	0.6586	0.917139	0.225905
ENSGALG00000001696	-0.502213	0.0682994	0.0664795	0.0223564	-0.0811284	0.304874	0.384739	0.725008	0.335165	0.300078	0.292067	0.13923	0.235139	0.139006	0.098745	0.345575	0.483832	0.401414	0.00159837	-0.0475241	-0.0703539	0.184791	-0.0909546	-0.474431	-0.449494	0.067901	-0.480721	0.180317	0.1559
ENSGALG00000001697	-0.827608	-0.12868	-0.248316	-0.266324	-0.17	0.355743	0.356513	0.978569	0.356523	0.339248	0.29269	0.23787	0.343382	0.358823	0.290245	0.378215	0.300214	0.362593	0.0385146	0.24608	0.3283	0.315327	-0.00883322	-0.106217	-0.143138	-0.15128	-0.460916	0.442883	0.0594047
ENSGALG00000001698	0.346899	-0.330689	0.428871	0.474374	0.166109	-0.259509	-0.278884	-0.714693	-0.34207	-0.274403	-0.255331	-0.205497	-0.30955	-0.322054	-0.276069	-0.297721	-0.245453	-0.326789	0.112295	0.0585452	-0.0677993	-0.311918	0.22398	0.129988	0.234162	-0.211766	0.668322	0.055423	0.0455277
ENSGALG00000001701	-0.419293	0.381548	-0.19737	-0.118122	-0.0428764	0.36095	0.417079	0.851529	0.305931	0.383091	0.177922	0.0959474	0.191232	0.315317	0.395495	0.314597	0.132975	0.147374	-0.224391	0.187994	0.356812	0.116209	-0.156669	-0.219835	-0.305221	-0.221295	-0.823184	-0.0769251	-0.0594015
ENSGALG00000001702	0.0868594	0.478307	0.127531	-0.103373	-0.370098	-0.328322	0.0527475	0.289938	0.584931	0.402245	-0.105497	0.377752	0.237482	0.422661	0.136122	0.0179514	-0.178703	0.230622	0.0379053	-0.0938072	0.0204348	0.128196	-0.272783	0.0817599	-0.199149	-0.466825	-0.582501	-0.368941	0.0146449
ENSGALG00000001708	0.499137	-0.321711	0.152233	0.116012	0.071404	-0.241871	-0.276762	-0.907728	-0.379617	-0.33277	-0.255851	-0.24609	-0.340617	-0.395861	-0.334406	-0.36065	-0.211542	-0.340859	0.261684	-0.166598	-0.292505	-0.249251	0.235966	0.123826	0.192392	0.291805	0.807616	0.00107219	0.10889
ENSGALG00000001709	0.913639	0.3566	0.171777	0.0829059	-0.0306879	-0.190397	-0.237183	-0.899563	-0.364751	-0.370796	-0.31239	-0.235951	-0.360986	-0.330465	-0.218676	-0.314829	-0.2329	-0.311183	-0.0519478	-0.319369	-0.347777	-0.370456	0.18744	0.180081	-0.0342459	-0.0106735	0.21832	-0.638728	-0.104172
ENSGALG00000001711	0.897517	0.377397	0.140954	0.102956	0.027566	-0.384076	-0.315309	-0.865559	-0.222559	-0.204725	-0.277975	-0.166247	-0.265992	-0.17896	-0.134548	-0.293957	-0.335097	-0.337341	0.117661	-0.253247	-0.18531	-0.458238	-0.110178	-0.0685469	0.0466968	0.147075	0.199522	-0.636413	-0.048713
ENSGALG00000001714	-0.112494	0.478984	0.0765346	-0.318774	-0.548795	0.384473	0.449295	0.539063	0.346291	0.274205	0.104964	0.168222	0.184182	0.130719	0.0549073	0.0872558	0.221027	0.193552	0.000878387	-0.00763009	-0.00395993	-0.0613233	0.0357877	-0.404412	-0.270168	-0.165907	-0.699715	-0.27197	-0.224363
ENSGALG00000001716	0.836129	0.113935	0.197698	0.181044	0.0834474	-0.343996	-0.3431	-0.995503	-0.37385	-0.346398	-0.293738	-0.256282	-0.355272	-0.369957	-0.288877	-0.380704	-0.307626	-0.377163	0.0946165	-0.2619	-0.334714	-0.325099	0.101091	0.150685	0.0823478	0.102895	0.482636	-0.439263	0.0188006
ENSGALG00000001717	-0.686277	0.0207632	-0.217142	-0.310041	-0.206757	0.357388	0.388636	0.927584	0.457652	0.337313	0.363578	0.319401	0.437307	0.401649	0.25998	0.435407	0.437068	0.521131	0.00851549	-0.0398914	0.116615	0.221517	-0.186787	-0.123512	-0.0723904	-0.184655	-0.549826	0.29576	-0.00311332
ENSGALG00000001718	0.701171	-0.00967801	0.245258	0.333073	0.246239	-0.310918	-0.405531	-0.934563	-0.372474	-0.411022	-0.312196	-0.149984	-0.293563	-0.376427	-0.390621	-0.478826	-0.346917	-0.349892	-0.0895431	-0.0464003	-0.257245	-0.246898	0.0873678	0.16597	0.182158	0.148205	0.548636	-0.299058	-0.0662898
ENSGALG00000001720	-0.889585	-0.248797	-0.193077	-0.223855	-0.143847	0.37227	0.31918	0.959047	0.299957	0.280362	0.293769	0.229432	0.333902	0.346717	0.283923	0.3781	0.322482	0.352917	0.0612847	0.269019	0.325236	0.361333	-0.0316155	-0.200649	-0.091068	0.00282972	-0.343516	0.550618	0.0501899
ENSGALG00000001722	0.063461	-0.572568	0.0197834	0.0441198	0.148128	-0.0648235	-0.327148	-0.547177	-0.47826	-0.478515	-0.0600042	-0.179346	-0.200498	-0.31064	-0.259252	-0.113679	0.107856	-0.104313	0.332714	-0.0748791	-0.235707	0.0791208	0.0709703	-0.0128493	0.371513	0.460569	0.822529	0.367189	0.139654
ENSGALG00000001723	-0.412957	-0.2811	-0.286342	-0.165397	0.0593528	-0.283915	-0.486242	0.307563	-0.211775	-0.233715	0.201153	0.0617846	0.135192	0.342669	0.367765	0.572588	0.30838	0.359951	0.275041	0.0927559	0.270897	0.465122	-0.199481	0.0327875	0.115063	0.186164	0.0622952	0.364022	0.190408
ENSGALG00000001725	-0.0973794	-0.552582	0.246733	0.398428	0.355809	-0.223628	-0.371802	-0.31745	-0.225935	-0.336904	0.176594	-0.0112976	0.0620702	-0.32287	-0.466083	-0.109472	0.226072	0.140465	0.0877442	-0.059513	-0.392099	0.235667	-0.152011	0.000899767	0.359416	0.138176	0.647388	0.428002	0.155033
ENSGALG00000001726	-0.437371	-0.736059	-0.166117	0.0482129	0.35328	0.139983	0.355437	-0.00447581	0.15221	0.218531	-0.200869	0.00179861	-0.183494	0.160116	0.234116	0.236538	0.160886	0.101965	-0.101329	-0.263357	0.0161001	-0.137207	0.271187	0.160944	0.222325	0.260772	0.612634	0.692436	0.169001
ENSGALG00000001727	0.550666	0.209473	-0.0644965	0.00891662	0.179049	0.0665345	0.125411	-0.55742	0.119265	-0.0712003	-0.395323	0.158178	-0.12986	-0.129634	-0.298783	-0.497837	-0.312794	-0.136509	-0.446701	-0.180127	-0.285031	-0.339533	0.211047	0.309907	0.050465	0.134915	0.152947	-0.367721	-0.213632
ENSGALG00000001728	-0.0353505	-0.316647	-0.0575079	0.0689869	0.0915076	-0.0295336	-0.353132	-0.225281	-0.463124	-0.461499	-0.133894	-0.115866	-0.265423	-0.445641	-0.489541	-0.0781762	0.359334	0.115201	0.451511	0.422322	-0.032408	0.161905	-0.0289553	0.082872	0.0477235	0.147	0.424563	0.242336	0.347047
ENSGALG00000001729	0.677049	0.0738493	0.097025	0.149597	0.0583657	-0.411853	-0.235727	-0.827972	-0.309189	-0.136547	-0.38827	-0.329122	-0.443406	-0.334422	-0.169051	-0.411954	-0.514017	-0.574456	0.0906816	-0.0346274	-0.116908	-0.187157	0.425994	0.0689717	0.00657915	-0.0596743	0.402068	-0.364646	0.0756925
ENSGALG00000001730	-0.942903	-0.518397	0.0375126	-0.0214437	-0.0916587	0.322866	0.272984	0.81909	0.299175	0.252501	0.281829	0.255816	0.35567	0.327061	0.203923	0.27785	0.245922	0.299493	0.167198	0.25204	0.28963	0.296868	-0.121228	-0.206489	0.0907451	-0.0230708	-0.0396542	0.753488	0.0813376
ENSGALG00000001731	-0.149078	-0.731739	-0.112794	0.0680154	0.251882	0.0628108	0.0398789	-0.394901	-0.164486	-0.147149	-0.263562	-0.0653361	-0.247566	-0.315136	-0.357777	-0.333937	-0.0675857	-0.177142	0.284588	0.10055	-0.163793	0.0535497	0.351777	0.128584	0.20063	0.323282	0.855854	0.562765	0.342053
ENSGALG00000001733	-0.938953	-0.707011	0.0495495	-0.0216389	-0.0456955	0.326076	0.311141	0.67129	0.215552	0.200032	0.240209	0.149072	0.212797	0.253041	0.217796	0.412985	0.426469	0.376285	0.0903242	0.0245727	0.134101	0.253163	0.0350797	-0.0374427	0.141199	0.0198123	0.19716	0.880832	0.0917471
ENSGALG00000001737	-0.39857	-0.516092	0.280591	0.127255	-0.0135069	0.124768	-0.012661	0.05458	-0.220735	0.0207452	-0.0602577	-0.267231	-0.222233	-0.31225	-0.155605	-0.217823	-0.113217	-0.311454	-0.2279	0.546996	0.26948	0.265665	-0.201503	0.19868	0.291194	0.487577	0.426341	0.514204	-0.280464
ENSGALG00000001740	-0.928923	-0.488057	-0.146912	-0.119621	-0.0293337	0.314147	0.358712	0.835399	0.367553	0.293014	0.12187	0.306906	0.270611	0.46275	0.350444	0.389772	0.283246	0.381679	0.142362	0.0941661	0.259225	0.353882	-0.0631321	-0.0971867	0.0858031	-0.0735532	-0.0795876	0.728522	0.181014
ENSGALG00000001741	-0.214954	-0.6721	0.463231	0.262038	-0.060334	0.0498687	-0.0756411	-0.262193	-0.157595	-0.113418	-0.0389043	-0.0674134	-0.0645721	-0.0159914	0.030481	-0.0761536	-0.121298	-0.173437	0.190365	0.0921063	0.114276	-0.216142	0.196504	-0.207707	-0.0352294	0.570125	0.718481	0.527401	-0.0109316
ENSGALG00000001749	-0.426342	0.059238	-0.14403	-0.0832209	0.0778262	0.173437	0.0776768	0.571304	0.163855	0.115926	0.233434	0.163935	0.22163	0.0413488	-0.074545	0.167845	0.377997	0.305678	-0.173856	0.314038	0.110609	0.248349	-0.218398	-0.540263	-0.0638854	0.475694	-0.345039	0.166411	-0.124349
ENSGALG00000001750	0.623656	-0.171961	0.265978	0.301001	0.187823	-0.353342	-0.405364	-0.954488	-0.433462	-0.375542	-0.333508	-0.263134	-0.401862	-0.311541	-0.203633	-0.28393	-0.277924	-0.342784	0.048008	-0.138492	-0.177962	-0.294079	0.0867275	0.263212	0.132544	0.214444	0.693621	-0.1604	0.0315841
ENSGALG00000001753	-0.90737	-0.519355	0.113122	0.219826	0.105444	0.270302	0.269022	0.777495	0.297638	0.26178	0.261142	0.224168	0.301719	0.252367	0.144972	0.28549	0.258828	0.337226	-0.0234414	0.251766	0.247149	0.25124	-0.0203642	0.0258326	-0.0707074	-0.264252	-0.044486	0.732976	0.170073
ENSGALG00000001758	-0.942779	-0.669364	-0.237792	-0.170154	0.0299332	0.290669	0.199085	0.697078	0.234424	0.183328	0.318335	0.239245	0.358522	0.317695	0.207259	0.314765	0.265881	0.33784	0.197084	0.17647	0.263115	0.268393	0.00621273	0.0113291	0.077621	0.164801	0.163463	0.862484	0.184002
ENSGALG00000001765	-0.449906	0.112118	-0.729963	-0.614433	-0.0124039	0.286541	0.16855	0.657047	0.195008	0.139882	0.320687	0.208821	0.366671	0.298457	0.235794	0.253733	0.19152	0.244536	-0.100431	0.112262	0.233038	0.246891	-0.0344077	-0.14389	0.197955	0.20714	-0.438994	0.140732	-0.169829
ENSGALG00000001768	-0.784987	-0.105424	-0.147293	-0.136019	-0.0834135	0.373063	0.367979	0.954001	0.323525	0.306076	0.357075	0.189568	0.350269	0.33919	0.314075	0.423072	0.356166	0.372002	0.0446916	0.0674222	0.190341	0.352713	-0.193277	-0.133689	-0.12265	-0.208807	-0.473031	0.41321	0.118554
ENSGALG00000001773	0.596252	0.39562	0.0856136	0.197453	0.0804399	-0.188471	-0.560968	-0.487098	-0.486654	-0.576074	-0.107876	-0.0744198	-0.111118	-0.435857	-0.51844	-0.464607	-0.195293	-0.221166	0.125591	0.389098	-0.110024	0.105275	-0.105347	-0.0267355	-0.0517298	-0.0614217	-0.0393885	-0.526054	0.0321211
ENSGALG00000001774	-0.412066	-0.874985	-0.0957794	0.149788	0.346451	-0.0416678	0.0746945	-0.158595	0.0265444	0.112881	0.0317322	-0.0718028	-0.043912	-0.174433	-0.189528	-0.142069	-0.0485065	-0.0928068	0.255544	0.0125312	-0.10479	0.0797268	0.226027	0.153014	0.028568	0.391678	0.825624	0.773356	0.447062
ENSGALG00000001777	-0.0616889	-0.340248	0.248315	0.102814	-0.00558601	-0.115711	-0.283173	-0.224989	-0.194636	-0.114549	-0.108811	-0.0569049	-0.0853413	0.266359	0.400603	0.164212	-0.256066	-0.127286	-0.440658	0.199529	0.531808	-0.36625	0.132766	0.344683	0.15244	0.422508	0.407898	0.229477	-0.519053
ENSGALG00000001779	-0.337308	0.261436	-0.325357	-0.273381	-0.0340403	0.27081	0.0240971	0.668862	0.203812	-0.138801	0.256309	0.476617	0.499518	0.620915	0.425681	0.462216	0.306059	0.559804	-0.109542	-0.216693	0.0566898	0.297442	-0.167263	-0.134584	0.0882463	-0.250948	-0.615434	-0.0262665	-0.110609
ENSGALG00000001780	-0.852704	-0.154785	-0.113937	-0.0845995	-0.0499579	0.342558	0.352142	0.986168	0.380488	0.361643	0.284824	0.244894	0.339687	0.3576	0.286258	0.370135	0.291486	0.368077	-0.113641	0.269189	0.328474	0.31737	-0.0998668	-0.132188	-0.186657	-0.0738051	-0.449601	0.470862	0.0284263
ENSGALG00000001782	-0.0286335	-0.490008	0.240901	0.176617	0.137546	-0.149959	-0.289278	-0.373548	-0.283743	-0.264987	0.181429	-0.196088	-0.048528	-0.332928	-0.263437	-0.066132	0.113135	-0.0131837	-0.200797	-0.120026	-0.342151	0.187325	0.194425	0.0937823	-0.0331127	0.651881	0.628039	0.340585	-0.0720922
ENSGALG00000001788	-0.557859	0.110678	-0.395061	-0.190206	-0.00126891	0.225613	0.0807494	0.809143	0.0588535	0.157168	0.3316	0.0706168	0.247948	0.294042	0.36137	0.474441	0.266361	0.248582	0.120455	0.433941	0.582306	0.0378178	0.0145491	-0.174107	-0.275932	-0.212856	-0.566466	0.163588	0.114896
ENSGALG00000001790	0.357859	0.878949	-0.186932	-0.223794	-0.147914	0.153367	0.106421	0.23504	0.127999	-0.0202132	0.0417838	0.143335	0.153196	0.0699379	0.0146132	-0.0635776	-0.0171661	0.0817287	-0.337973	-0.101151	-0.166805	0.157743	-0.0448003	-0.157714	-0.271211	-0.223705	-0.87561	-0.743675	-0.226483
ENSGALG00000001791	0.524677	0.729743	-0.00156286	-0.25521	-0.309696	0.16562	0.370023	-0.0762127	0.136046	0.189716	0.101313	-0.168022	-0.0125527	-0.185454	-0.0658671	-0.153344	-0.0236842	-0.189236	-0.023024	-0.503571	-0.45027	-0.119371	-0.101463	-0.295951	-0.0888608	-0.225185	-0.556787	-0.70319	-0.153425
ENSGALG00000001792	-0.0239763	-0.468187	0.410398	0.381909	0.165425	-0.16465	0.131187	-0.313639	0.226947	0.225406	0.0154161	0.0268295	0.0220992	0.0284484	-0.0572601	-0.00459971	0.0252636	-0.00489004	0.220279	-0.374144	-0.203035	-0.450484	-0.0838119	-0.365079	0.214017	0.120278	0.572642	0.336899	0.132554
ENSGALG00000001793	0.829534	0.314268	0.102262	0.234037	0.21668	-0.358389	-0.257692	-0.828835	-0.0892821	-0.177207	-0.353244	-0.0265287	-0.229849	-0.247226	-0.344928	-0.452685	-0.368114	-0.227451	-0.146358	-0.166344	-0.278113	-0.358383	-0.0182892	0.355009	-0.0174019	-0.0928388	0.210268	-0.564387	0.0153604
ENSGALG00000001797	-0.110189	-0.748756	0.330368	0.180345	0.0208089	-0.218722	-0.0482744	-0.448205	-0.0315425	0.035565	-0.0274122	-0.130329	-0.0739403	-0.0807362	-0.0350407	-0.172922	-0.272762	-0.261046	0.0430512	-0.254543	-0.196629	-0.00601993	0.32968	0.118454	0.286027	0.260442	0.871813	0.533156	-0.0159395
ENSGALG00000001798	-0.374576	0.371658	-0.148584	-0.173351	-0.206561	0.120169	0.199257	0.774875	0.331767	0.389134	0.0966082	0.153422	0.153797	0.30403	0.27655	0.325112	0.175657	0.275768	-0.0731818	0.402577	0.488463	0.0516309	-0.23621	-0.013931	-0.443972	-0.144432	-0.757525	-0.0888417	0.00133183
ENSGALG00000001800	0.0723364	0.49365	-0.521087	-0.213986	0.0906596	-0.0209205	0.00490757	0.29685	-0.0801496	0.0673682	0.14907	-0.137113	-0.0150661	-0.117336	-0.0119179	0.156303	0.144487	0.0207944	0.0380358	0.228375	0.186626	0.0374158	0.0765723	0.0539235	-0.0270388	-0.64818	-0.5939	-0.356194	0.111189
ENSGALG00000001801	-0.57394	0.192015	0.00748992	0.0168216	-0.0454516	0.19147	0.205511	0.884374	0.335903	0.304797	0.125556	0.257517	0.245952	0.398586	0.32333	0.363255	0.220419	0.331798	-0.356117	0.368639	0.437597	0.222572	-0.203561	-0.257384	-0.119454	-0.13178	-0.681096	0.112557	-0.226291
ENSGALG00000001802	0.715503	-0.0661904	0.185354	0.210892	0.150027	-0.325223	-0.355082	-0.982379	-0.44558	-0.367061	-0.225951	-0.32082	-0.356464	-0.396413	-0.264377	-0.342468	-0.28314	-0.418336	0.170841	-0.254758	-0.313752	-0.283659	0.0970268	0.098943	0.178928	0.159321	0.627157	-0.265363	0.0659406
ENSGALG00000001803	0.743299	0.0563522	0.253264	0.288336	0.171245	-0.317812	-0.285978	-0.93388	-0.421947	-0.277945	-0.334363	-0.376812	-0.462024	-0.418919	-0.215484	-0.38872	-0.388146	-0.517606	-0.0992468	-0.136793	-0.237415	-0.237068	0.208923	0.101927	-0.0111771	0.229489	0.485566	-0.370931	-0.0335799
ENSGALG00000001805	0.856524	0.332898	0.0977658	0.0224145	-0.0549023	-0.278791	-0.268039	-0.840746	-0.366187	-0.29977	-0.133868	-0.310113	-0.262844	-0.30973	-0.138594	-0.277291	-0.334058	-0.402185	-0.0435279	-0.355585	-0.309178	-0.317072	0.292533	0.232072	0.0741549	-0.23258	0.190547	-0.606399	-0.141485
ENSGALG00000001806	-0.0597767	-0.100853	-0.0679382	-0.140072	-0.123949	-0.112804	-0.140827	-0.0137091	-0.126896	-0.102043	-0.136936	-0.0941596	-0.148666	-0.150259	-0.107299	-0.146438	-0.132691	-0.0620173	-0.0947057	0.106784	-0.104511	0.608422	-0.0225833	0.7561	0.000763004	-0.134587	0.080504	0.0794177	0.0776131
[truncated: 18,143 more rows]

## Sheet: Table S7
Table S7:Comparison of meat color traits among different breeds1
Item	Wannan	Huainan	817 broilers
L*	54.60±1.92A	52.20±2.63A	44.54±4.36B
a*	8.84±2.54	9.66±2.27	10.44±9.25
[truncated: 2 more rows]

## Sheet: Table S8
Table S8:The pearson correlation between meat color (L* and b* values) and the expression levels of three hub genes in the blue module.
[truncated: 3 more rows]

[truncated: 1 more sheets: Table S9]
